# Supplementary material for: 9-(3-Bromo-5-chloro-2-hy­droxy­phen­yl)-10-(2-hy­droxy­eth­yl)-1,2,3,4,5,6,7,8,9,10-deca­hydro­acridine-1,8-dione
Source: Acta Crystallogr Sect E Struct Rep Online. 2012 Dec 15;69(Pt 1):o85–6. doi: 10.1107/S1600536812050222 (PMC3588342; doi:10.1107/S1600536812050222)
Supplement: Supplementary file 1 [file e-69-00o85-sup1.cif]

##############################################################################
#                                                                            #
# This CIF contains the data in a paper accepted for publication in          #
# Acta Crystallographica Section E. It conforms to the requirements of       #
# Notes for Authors for Acta Crystallographica Section E, and has been       #
# peer reviewed under the auspices of the IUCr Commission on Journals.       #
#                                                                            #
# Full details of the Crystallographic Information File format               #
# are given in the paper "The Crystallographic Information File (CIF):       #
# a New Standard Archive File for Crystallography" by S. R. Hall, F. H.      #
# Allen and I. D. Brown [Acta Cryst. (1991), A47, 655-685].                  #
#                                                                            #
# The current version of the core CIF dictionary is obtainable from          #
# ftp://ftp.iucr.org/pub/cif_core.dic.                                       #
#                                                                            #
# Software is freely available for graphical display of the structure(s)     #
# in this CIF. For information consult the CIF software page                 #
# http://www.iucr.org/resources/cif/software.                                #
#                                                                            #
# This file may be used for bona fide research purposes within the           #
# scientific community so long as proper attribution is given to the journal # 
# article from which it was obtained.                                        #
#                                                                            #
##############################################################################
data_global
_audit_creation_method     'PLATON <TABLE ACC> option'
_journal_date_recd_electronic     2012-12-03
_journal_date_accepted     2012-12-09
_journal_name_full     'Acta Crystallographica, Section E'
_journal_year     2013
_journal_volume     69
_journal_issue      1
_journal_page_first     o85
_journal_page_last     o86
_journal_paper_category     QO
_journal_paper_doi     10.1107/S1600536812050222
_journal_coeditor_code     HG5278
_publ_contact_author_name
;
Mehmet Akkurt
;
_publ_contact_author_address
;
     Department of Physics
     Faculty of Sciences
     Erciyes University
     38039 Kayseri
     Turkey
;
_publ_contact_author_email     'akkurt@erciyes.edu.tr'
_publ_contact_author_fax     '+90-352-2076666 extra 33106'
_publ_contact_author_phone     '+90-352-2076666 extra 33106'
_publ_section_title
;\
9-(3-Bromo-5-chloro-2-hydroxyphenyl)-10-(2-hydroxyethyl)-1,2,3,4,5,6,7,8,9,10-\
decahydroacridine-1,8-dione
;
loop_
    _publ_author_name
    _publ_author_address
    'Mohamed, Shaaban K.'
;
Chemistry and Environmental Division,
Manchester Metropolitan University,
Manchester M1 5GD,
England
Chemistry Department,
Faculty of Science,
Minia University,
El-Minia,
Egypt
;
    'Akkurt, Mehmet'
;
     Department of Physics
     Faculty of Sciences
     Erciyes University
     38039 Kayseri
     Turkey
;
    'Horton, Peter N.'
;
School of Chemistry,
University of Southampton,
Highfield, Southampton SO17 1BJ,
England
;
    'Antar A. Abdelhamid'
;
Department of Chemistry,
Sohag University,
82524 Sohag,
Egypt
;
    'Mahmoud A. A. El Remaily'
;
Department of Chemistry,
Sohag University,
82524 Sohag,
Egypt
;
data_I
_chemical_name_systematic
;
9-(3-Bromo-5-chloro-2-hydroxyphenyl)-10-(2-hydroxyethyl)-1,2,3,4,5,6,7,8,9,10-
decahydroacridine-1,8-dione
;
_chemical_name_common     ?
_chemical_formula_moiety     'C21 H21 Br Cl N O4'
_chemical_formula_sum     'C21 H21 Br Cl N O4'
_chemical_formula_structural     ?
_chemical_formula_iupac     'C21 H21 Br Cl N O4'
_chemical_formula_weight     466.74
_chemical_melting_point     ?
_symmetry_cell_setting     monoclinic
_symmetry_space_group_name_H-M     'P 21/n'
_symmetry_space_group_name_Hall     '-P 2yn'
loop_
    _symmetry_equiv_pos_site_id
    _symmetry_equiv_pos_as_xyz
    1 x,y,z
    2 1/2-x,1/2+y,1/2-z
    3 -x,-y,-z
    4 1/2+x,1/2-y,1/2+z
_cell_length_a     8.810(2)
_cell_length_b     13.809(3)
_cell_length_c     15.797(4)
_cell_angle_alpha     90
_cell_angle_beta     100.026(4)
_cell_angle_gamma     90
_cell_volume     1892.5(8)
_cell_formula_units_Z     4
_cell_measurement_reflns_used     4812
_cell_measurement_theta_min     2.5
_cell_measurement_theta_max     27.5
_cell_measurement_temperature     100(2)
_exptl_crystal_description     Plate
_exptl_crystal_colour     Yellow
_exptl_crystal_size_max     0.22
_exptl_crystal_size_mid     0.14
_exptl_crystal_size_min     0.03
_exptl_crystal_size_rad     ?
_exptl_crystal_density_diffrn     1.638
_exptl_crystal_density_meas     ?
_exptl_crystal_density_method     'Not Measured'
_exptl_crystal_F_000     952
_exptl_absorpt_coefficient_mu     2.342
_exptl_absorpt_correction_type     multi-scan
_exptl_absorpt_process_details
                                 '(<i>CrystalClear-SM Expert</i>; Rigaku, 2012)'
_exptl_absorpt_correction_T_min     0.627
_exptl_absorpt_correction_T_max     0.933
_exptl_special_details
;
Rigaku <i>CrystalClear</i>-SM Expert 3.1 b5
;
_diffrn_ambient_temperature     100(2)
_diffrn_radiation_type     MoK\a
_diffrn_radiation_wavelength     0.71075
_diffrn_measurement_device_type     'Rigaku AFC12 (Right)'
_diffrn_measurement_device     'four-circle \k goniometer'
_diffrn_measurement_method     'profile data from \w-scans'
_diffrn_detector_area_resol_mean     28.5714
_diffrn_reflns_number     14959
_diffrn_reflns_av_R_equivalents     0.0239
_diffrn_reflns_av_sigmaI/netI     0.0183
_diffrn_reflns_theta_min     2.95
_diffrn_reflns_theta_max     27.48
_diffrn_reflns_theta_full     27.48
_diffrn_measured_fraction_theta_max     0.991
_diffrn_measured_fraction_theta_full     0.991
_diffrn_reflns_limit_h_min     -10
_diffrn_reflns_limit_h_max     11
_diffrn_reflns_limit_k_min     -17
_diffrn_reflns_limit_k_max     14
_diffrn_reflns_limit_l_min     -20
_diffrn_reflns_limit_l_max     20
_diffrn_reflns_reduction_process
;
;
_refine_special_details
;
Refinement on <i>F</i>^2^ for ALL reflections except those flagged by the user
for potential systematic errors. Weighted <i>R</i>-factors <i>wR</i> and all
goodnesses of fit <i>S</i> are based on <i>F</i>^2^, conventional
<i>R</i>-factors <i>R</i> are based on <i>F</i>, with <i>F</i> set to zero for
negative <i>F</i>^2^. The observed criterion of <i>F</i>^2^ > \s(<i>F</i>^2^)
is used only for calculating -<i>R</i>-factor-obs <i>etc</i>. and is not
relevant to the choice of reflections for refinement. <i>R</i>-factors based
on <i>F</i>^2^ are statistically about twice as large as those based on
<i>F</i>, and <i>R</i>-factors based on ALL data will be even larger.
;
_reflns_number_total     4299
_reflns_number_gt     4126
_reflns_threshold_expression     I>2\s(i)
_refine_ls_structure_factor_coef     Fsqd
_refine_ls_matrix_type     full
_refine_ls_R_factor_all     0.0293
_refine_ls_R_factor_gt     0.0282
_refine_ls_wR_factor_gt     0.0758
_refine_ls_wR_factor_ref     0.0767
_refine_ls_goodness_of_fit_ref     1.026
_refine_ls_restrained_S_all     1.026
_refine_ls_number_reflns     4299
_refine_ls_number_parameters     255
_refine_ls_number_restraints     0
_refine_ls_number_constraints     ?
_refine_ls_hydrogen_treatment     constr
_refine_ls_weighting_scheme     calc
_refine_ls_weighting_details
         'calc w=1/[\s^2^(Fo^2^)+(0.0485P)^2^+1.1263P] where P=(Fo^2^+2Fc^2^)/3'
_atom_sites_solution_hydrogens     geom
_atom_sites_solution_primary     direct
_atom_sites_solution_secondary     difmap
_refine_ls_shift/su_max     0.003
_refine_ls_shift/su_mean     0.000
_refine_diff_density_max     0.857
_refine_diff_density_min     -0.381
_refine_ls_extinction_method     'none'
_refine_ls_abs_structure_details     ?
_refine_ls_abs_structure_Flack     .
loop_
    _atom_type_symbol
    _atom_type_description
    _atom_type_scat_dispersion_real
    _atom_type_scat_dispersion_imag
    _atom_type_scat_source
    C C 0.0033 0.0016 ' International Tables Vol C Tables 4.2.6.8 and 6.1.1.4'
    H H 0.0000 0.0000 ' International Tables Vol C Tables 4.2.6.8 and 6.1.1.4'
    Br Br -0.2901 2.4595
                        ' International Tables Vol C Tables 4.2.6.8 and 6.1.1.4'
    Cl Cl 0.1484 0.1585 ' International Tables Vol C Tables 4.2.6.8 and 6.1.1.4'
    N N 0.0061 0.0033 ' International Tables Vol C Tables 4.2.6.8 and 6.1.1.4'
    O O 0.0106 0.0060 ' International Tables Vol C Tables 4.2.6.8 and 6.1.1.4'
_computing_data_collection     '<i>CrystalClear-SM Expert</i> (Rigaku, 2012)'
_computing_cell_refinement     '<i>CrystalClear-SM Expert</i> (Rigaku, 2012)'
_computing_data_reduction
                           '<i>CrystalClear-SM Expert</i> Expert (Rigaku, 2012)'
_computing_structure_solution     'SHELXS97 (Sheldrick, 2008)'
_computing_structure_refinement     'SHELXL97 (Sheldrick, 2008)'
_computing_molecular_graphics     'ORTEP-3 for Windows (Farrugia, 2012)'
_computing_publication_material
                                'WinGX (Farrugia, 2012) and PLATON (Spek, 2009)'
loop_
    _atom_site_type_symbol
    _atom_site_label
    _atom_site_fract_x
    _atom_site_fract_y
    _atom_site_fract_z
    _atom_site_U_iso_or_equiv
    _atom_site_thermal_displace_type
    _atom_site_calc_flag
    _atom_site_refinement_flags
    _atom_site_occupancy
    _atom_site_disorder_assembly
    _atom_site_disorder_group
    Br Br1 1.02039(2) 1.026080(10)
                                 0.111000(10)
                                            0.01780(10)
                                                      Uani d . 1.000 . .
    Cl Cl2 0.89028(5) 1.13026(3) 0.42922(3) 0.02060(10)
                                                      Uani d . 1.000 . .
    O O1 0.85205(14) 0.84648(9) 0.14843(8) 0.0171(3) Uani d . 1.000 . .
    O O2 0.91879(13) 0.68133(9) 0.23546(7) 0.0155(3) Uani d . 1.000 . .
    O O3 0.44222(13) 0.87300(9) 0.18903(8) 0.0175(3) Uani d . 1.000 . .
    O O4 0.69992(16) 0.85677(12) 0.68490(9) 0.0294(4) Uani d . 1.000 . .
    N N1 0.65599(15) 0.75304(10) 0.46456(8) 0.0125(4) Uani d . 1.000 . .
    C C1 0.69843(17) 0.79777(11) 0.29224(10) 0.0113(4) Uani d . 1.000 . .
    C C2 0.79574(17) 0.72563(11) 0.34966(10) 0.0114(4) Uani d . 1.000 . .
    C C3 0.90436(17) 0.66869(11) 0.31212(10) 0.0124(4) Uani d . 1.000 . .
    C C4 0.99634(19) 0.59201(12) 0.36547(11) 0.0169(4) Uani d . 1.000 . .
    C C5 1.03428(19) 0.62450(13) 0.45893(11) 0.0165(4) Uani d . 1.000 . .
    C C6 0.88912(18) 0.65080(12) 0.49409(11) 0.0152(4) Uani d . 1.000 . .
    C C7 0.77954(17) 0.71276(11) 0.43370(10) 0.0121(4) Uani d . 1.000 . .
    C C8 0.54946(17) 0.81352(11) 0.32480(10) 0.0114(4) Uani d . 1.000 . .
    C C9 0.42314(18) 0.85498(12) 0.26225(10) 0.0134(4) Uani d . 1.000 . .
    C C10 0.27404(19) 0.87759(14) 0.29195(11) 0.0202(5) Uani d . 1.000 . .
    C C11 0.24551(19) 0.80920(14) 0.36209(11) 0.0203(5) Uani d . 1.000 . .
    C C12 0.38110(18) 0.80674(14) 0.43714(11) 0.0165(4) Uani d . 1.000 . .
    C C13 0.53272(17) 0.79239(11) 0.40620(10) 0.0122(4) Uani d . 1.000 . .
    C C14 0.78575(17) 0.89267(11) 0.28563(10) 0.0113(4) Uani d . 1.000 . .
    C C15 0.85590(17) 0.91091(12) 0.21354(10) 0.0128(4) Uani d . 1.000 . .
    C C16 0.93144(18) 0.99934(13) 0.20933(10) 0.0135(4) Uani d . 1.000 . .
    C C17 0.94463(17) 1.06742(12) 0.27456(11) 0.0143(4) Uani d . 1.000 . .
    C C18 0.87751(19) 1.04633(12) 0.34544(11) 0.0146(4) Uani d . 1.000 . .
    C C19 0.79829(18) 0.96063(12) 0.35129(10) 0.0131(4) Uani d . 1.000 . .
    C C20 0.65018(19) 0.75423(14) 0.55771(10) 0.0168(4) Uani d . 1.000 . .
    C C21 0.6898(2) 0.85513(15) 0.59499(12) 0.0242(5) Uani d . 1.000 . .
    H H1 0.67320 0.76910 0.23330 0.0140 Uiso c R 1.000 . .
    H H1A 0.85100 0.78990 0.16790 0.0260 Uiso c R 1.000 . .
    H H4 0.61310 0.84430 0.69740 0.0440 Uiso c R 1.000 . .
    H H4A 1.09300 0.57970 0.34330 0.0200 Uiso c R 1.000 . .
    H H4B 0.93660 0.53100 0.36150 0.0200 Uiso c R 1.000 . .
    H H5A 1.10350 0.68140 0.46340 0.0200 Uiso c R 1.000 . .
    H H5B 1.08930 0.57180 0.49410 0.0200 Uiso c R 1.000 . .
    H H6A 0.83570 0.59050 0.50590 0.0180 Uiso c R 1.000 . .
    H H6B 0.91900 0.68570 0.54920 0.0180 Uiso c R 1.000 . .
    H H10A 0.18800 0.87260 0.24270 0.0240 Uiso c R 1.000 . .
    H H10B 0.27710 0.94490 0.31370 0.0240 Uiso c R 1.000 . .
    H H11A 0.22750 0.74320 0.33800 0.0240 Uiso c R 1.000 . .
    H H11B 0.15140 0.82970 0.38350 0.0240 Uiso c R 1.000 . .
    H H12A 0.38450 0.86830 0.46960 0.0200 Uiso c R 1.000 . .
    H H12B 0.36580 0.75330 0.47660 0.0200 Uiso c R 1.000 . .
    H H17 0.99800 1.12660 0.27080 0.0170 Uiso c R 1.000 . .
    H H19 0.75240 0.94830 0.40040 0.0160 Uiso c R 1.000 . .
    H H20A 0.72430 0.70640 0.58780 0.0200 Uiso c R 1.000 . .
    H H20B 0.54570 0.73570 0.56680 0.0200 Uiso c R 1.000 . .
    H H21A 0.78940 0.87620 0.58030 0.0290 Uiso c R 1.000 . .
    H H21B 0.60970 0.90150 0.56860 0.0290 Uiso c R 1.000 . .
loop_
    _atom_site_aniso_label
    _atom_site_aniso_U_11
    _atom_site_aniso_U_22
    _atom_site_aniso_U_33
    _atom_site_aniso_U_12
    _atom_site_aniso_U_13
    _atom_site_aniso_U_23
    Br1 0.02040(10)
                  0.01930(10)
                            0.01580(10)
                                      0.00170(10)
                                                0.00890(10)
                                                          0.00530(10)
    Cl2 0.0244(2) 0.0190(2) 0.0201(2) -0.0061(2) 0.0086(2) -0.0083(2)
    O1 0.0224(6) 0.0168(6) 0.0136(5) -0.0002(5) 0.0072(5) -0.0009(5)
    O2 0.0148(5) 0.0180(6) 0.0145(5) 0.0010(4) 0.0048(4) -0.0014(5)
    O3 0.0163(6) 0.0228(6) 0.0126(5) 0.0012(5) 0.0006(4) 0.0024(5)
    O4 0.0222(7) 0.0506(9) 0.0163(6) -0.0094(6) 0.0056(5) -0.0090(6)
    N1 0.0129(6) 0.0163(7) 0.0084(6) 0.0000(5) 0.0021(5) -0.0004(5)
    C1 0.0106(7) 0.0136(7) 0.0096(7) 0.0000(5) 0.0016(5) -0.0002(6)
    C2 0.0101(7) 0.0114(7) 0.0123(7) -0.0003(5) 0.0011(5) -0.0008(6)
    C3 0.0107(7) 0.0114(7) 0.0150(7) -0.0021(5) 0.0020(5) -0.0024(6)
    C4 0.0164(7) 0.0155(8) 0.0192(8) 0.0035(6) 0.0045(6) 0.0019(7)
    C5 0.0138(7) 0.0182(8) 0.0168(8) 0.0026(6) 0.0005(6) 0.0028(6)
    C6 0.0154(7) 0.0158(8) 0.0142(7) 0.0012(6) 0.0020(6) 0.0026(6)
    C7 0.0106(7) 0.0116(7) 0.0137(7) -0.0021(5) 0.0013(5) -0.0012(6)
    C8 0.0108(7) 0.0117(7) 0.0116(7) -0.0006(5) 0.0020(5) -0.0017(6)
    C9 0.0126(7) 0.0134(7) 0.0136(7) -0.0010(6) 0.0009(6) -0.0012(6)
    C10 0.0130(7) 0.0288(9) 0.0183(8) 0.0048(7) 0.0017(6) 0.0013(7)
    C11 0.0134(7) 0.0293(9) 0.0182(8) -0.0011(7) 0.0027(6) -0.0009(7)
    C12 0.0116(7) 0.0262(9) 0.0127(7) -0.0004(6) 0.0047(6) -0.0018(7)
    C13 0.0110(7) 0.0120(7) 0.0132(7) -0.0010(5) 0.0011(6) -0.0020(6)
    C14 0.0085(6) 0.0134(7) 0.0115(7) 0.0013(5) 0.0005(5) 0.0018(6)
    C15 0.0105(7) 0.0166(8) 0.0110(7) 0.0027(6) 0.0012(5) -0.0001(6)
    C16 0.0114(7) 0.0170(7) 0.0126(7) 0.0031(6) 0.0038(6) 0.0059(6)
    C17 0.0109(7) 0.0141(7) 0.0176(8) 0.0011(6) 0.0015(6) 0.0025(6)
    C18 0.0138(7) 0.0155(7) 0.0142(7) 0.0012(6) 0.0015(6) -0.0029(6)
    C19 0.0114(7) 0.0168(8) 0.0114(7) 0.0007(6) 0.0029(6) 0.0008(6)
    C20 0.0149(7) 0.0271(9) 0.0083(7) 0.0013(6) 0.0018(6) 0.0002(6)
    C21 0.0209(9) 0.0358(11) 0.0163(8) -0.0070(7) 0.0044(7) -0.0073(8)
_geom_special_details
;
Bond distances, angles <i>etc</i>. have been calculated using the rounded
fractional coordinates. All su's are estimated from the variances of the
(full) variance-covariance matrix. The cell e.s.d.'s are taken into account in
the estimation of distances, angles and torsion angles
;
loop_
    _geom_bond_atom_site_label_1
    _geom_bond_atom_site_label_2
    _geom_bond_site_symmetry_1
    _geom_bond_site_symmetry_2
    _geom_bond_distance
    _geom_bond_publ_flag
    Br1 C16 . . 1.8939(17) no
    Cl2 C18 . . 1.7480(18) no
    O1 C15 . . 1.356(2) no
    O2 C3 . . 1.2517(19) no
    O3 C9 . . 1.223(2) no
    O4 C21 . . 1.408(2) no
    O1 H1A . . 0.8400 no
    O4 H4 . . 0.8400 no
    N1 C20 . . 1.481(2) no
    N1 C7 . . 1.384(2) no
    N1 C13 . . 1.406(2) no
    C1 C14 . . 1.532(2) no
    C1 C2 . . 1.510(2) no
    C1 C8 . . 1.506(2) no
    C2 C3 . . 1.443(2) no
    C2 C7 . . 1.371(2) no
    C3 C4 . . 1.500(2) no
    C4 C5 . . 1.524(2) no
    C5 C6 . . 1.524(2) no
    C6 C7 . . 1.501(2) no
    C8 C13 . . 1.351(2) no
    C8 C9 . . 1.470(2) no
    C9 C10 . . 1.503(2) no
    C10 C11 . . 1.510(3) no
    C11 C12 . . 1.530(2) no
    C12 C13 . . 1.513(2) no
    C14 C19 . . 1.389(2) no
    C14 C15 . . 1.410(2) no
    C15 C16 . . 1.398(2) no
    C16 C17 . . 1.385(2) no
    C17 C18 . . 1.385(2) no
    C18 C19 . . 1.385(2) no
    C20 C21 . . 1.529(3) no
    C1 H1 . . 1.0000 no
    C4 H4A . . 0.9900 no
    C4 H4B . . 0.9900 no
    C5 H5A . . 0.9900 no
    C5 H5B . . 0.9900 no
    C6 H6A . . 0.9900 no
    C6 H6B . . 0.9900 no
    C10 H10A . . 0.9900 no
    C10 H10B . . 0.9900 no
    C11 H11A . . 0.9900 no
    C11 H11B . . 0.9900 no
    C12 H12A . . 0.9900 no
    C12 H12B . . 0.9900 no
    C17 H17 . . 0.9500 no
    C19 H19 . . 0.9500 no
    C20 H20A . . 0.9900 no
    C20 H20B . . 0.9900 no
    C21 H21A . . 0.9900 no
    C21 H21B . . 0.9900 no
loop_
    _geom_angle_atom_site_label_1
    _geom_angle_atom_site_label_2
    _geom_angle_atom_site_label_3
    _geom_angle_site_symmetry_1
    _geom_angle_site_symmetry_2
    _geom_angle_site_symmetry_3
    _geom_angle
    _geom_angle_publ_flag
    C15 O1 H1A . . . 109.00 no
    C21 O4 H4 . . . 109.00 no
    C13 N1 C20 . . . 119.40(13) no
    C7 N1 C20 . . . 121.30(13) no
    C7 N1 C13 . . . 119.30(13) no
    C2 C1 C14 . . . 111.47(13) no
    C2 C1 C8 . . . 109.12(13) no
    C8 C1 C14 . . . 112.17(13) no
    C1 C2 C7 . . . 121.55(14) no
    C1 C2 C3 . . . 117.41(13) no
    C3 C2 C7 . . . 121.02(14) no
    O2 C3 C4 . . . 120.40(14) no
    C2 C3 C4 . . . 119.06(14) no
    O2 C3 C2 . . . 120.52(14) no
    C3 C4 C5 . . . 110.03(14) no
    C4 C5 C6 . . . 111.52(14) no
    C5 C6 C7 . . . 113.07(14) no
    C2 C7 C6 . . . 121.69(14) no
    N1 C7 C6 . . . 117.60(13) no
    N1 C7 C2 . . . 120.64(14) no
    C1 C8 C13 . . . 122.65(14) no
    C9 C8 C13 . . . 121.91(14) no
    C1 C8 C9 . . . 115.43(13) no
    C8 C9 C10 . . . 118.16(14) no
    O3 C9 C8 . . . 120.16(15) no
    O3 C9 C10 . . . 121.64(15) no
    C9 C10 C11 . . . 111.44(15) no
    C10 C11 C12 . . . 112.04(14) no
    C11 C12 C13 . . . 111.51(14) no
    N1 C13 C8 . . . 120.51(14) no
    N1 C13 C12 . . . 117.61(13) no
    C8 C13 C12 . . . 121.85(14) no
    C1 C14 C15 . . . 120.25(14) no
    C15 C14 C19 . . . 119.57(14) no
    C1 C14 C19 . . . 120.17(14) no
    O1 C15 C16 . . . 119.10(14) no
    C14 C15 C16 . . . 118.28(14) no
    O1 C15 C14 . . . 122.61(14) no
    C15 C16 C17 . . . 122.46(15) no
    Br1 C16 C15 . . . 118.54(12) no
    Br1 C16 C17 . . . 119.00(13) no
    C16 C17 C18 . . . 117.80(15) no
    Cl2 C18 C19 . . . 118.86(13) no
    C17 C18 C19 . . . 121.64(15) no
    Cl2 C18 C17 . . . 119.50(13) no
    C14 C19 C18 . . . 120.20(15) no
    N1 C20 C21 . . . 110.34(14) no
    O4 C21 C20 . . . 111.92(16) no
    C2 C1 H1 . . . 108.00 no
    C8 C1 H1 . . . 108.00 no
    C14 C1 H1 . . . 108.00 no
    C3 C4 H4A . . . 110.00 no
    C3 C4 H4B . . . 110.00 no
    C5 C4 H4A . . . 110.00 no
    C5 C4 H4B . . . 110.00 no
    H4A C4 H4B . . . 108.00 no
    C4 C5 H5A . . . 109.00 no
    C4 C5 H5B . . . 109.00 no
    C6 C5 H5A . . . 109.00 no
    C6 C5 H5B . . . 109.00 no
    H5A C5 H5B . . . 108.00 no
    C5 C6 H6A . . . 109.00 no
    C5 C6 H6B . . . 109.00 no
    C7 C6 H6A . . . 109.00 no
    C7 C6 H6B . . . 109.00 no
    H6A C6 H6B . . . 108.00 no
    C9 C10 H10A . . . 109.00 no
    C9 C10 H10B . . . 109.00 no
    C11 C10 H10A . . . 109.00 no
    C11 C10 H10B . . . 109.00 no
    H10A C10 H10B . . . 108.00 no
    C10 C11 H11A . . . 109.00 no
    C10 C11 H11B . . . 109.00 no
    C12 C11 H11A . . . 109.00 no
    C12 C11 H11B . . . 109.00 no
    H11A C11 H11B . . . 108.00 no
    C11 C12 H12A . . . 109.00 no
    C11 C12 H12B . . . 109.00 no
    C13 C12 H12A . . . 109.00 no
    C13 C12 H12B . . . 109.00 no
    H12A C12 H12B . . . 108.00 no
    C16 C17 H17 . . . 121.00 no
    C18 C17 H17 . . . 121.00 no
    C14 C19 H19 . . . 120.00 no
    C18 C19 H19 . . . 120.00 no
    N1 C20 H20A . . . 110.00 no
    N1 C20 H20B . . . 110.00 no
    C21 C20 H20A . . . 110.00 no
    C21 C20 H20B . . . 110.00 no
    H20A C20 H20B . . . 108.00 no
    O4 C21 H21A . . . 109.00 no
    O4 C21 H21B . . . 109.00 no
    C20 C21 H21A . . . 109.00 no
    C20 C21 H21B . . . 109.00 no
    H21A C21 H21B . . . 108.00 no
loop_
    _geom_torsion_atom_site_label_1
    _geom_torsion_atom_site_label_2
    _geom_torsion_atom_site_label_3
    _geom_torsion_atom_site_label_4
    _geom_torsion_site_symmetry_1
    _geom_torsion_site_symmetry_2
    _geom_torsion_site_symmetry_3
    _geom_torsion_site_symmetry_4
    _geom_torsion
    _geom_torsion_publ_flag
    C7 N1 C13 C12 . . . . 161.29(14) no
    C7 N1 C20 C21 . . . . 103.01(17) no
    C13 N1 C20 C21 . . . . -77.86(18) no
    C7 N1 C13 C8 . . . . -16.8(2) no
    C13 N1 C7 C2 . . . . 11.4(2) no
    C20 N1 C7 C2 . . . . -169.52(15) no
    C20 N1 C13 C12 . . . . -17.9(2) no
    C20 N1 C13 C8 . . . . 164.11(15) no
    C20 N1 C7 C6 . . . . 13.6(2) no
    C13 N1 C7 C6 . . . . -165.53(14) no
    C14 C1 C2 C7 . . . . 98.95(17) no
    C8 C1 C14 C15 . . . . -137.57(15) no
    C2 C1 C8 C13 . . . . 20.3(2) no
    C14 C1 C8 C9 . . . . 75.41(17) no
    C2 C1 C8 C9 . . . . -160.57(13) no
    C2 C1 C14 C15 . . . . 99.74(17) no
    C2 C1 C14 C19 . . . . -79.27(18) no
    C8 C1 C14 C19 . . . . 43.4(2) no
    C8 C1 C2 C7 . . . . -25.5(2) no
    C14 C1 C2 C3 . . . . -82.55(17) no
    C14 C1 C8 C13 . . . . -103.74(17) no
    C8 C1 C2 C3 . . . . 153.02(13) no
    C1 C2 C7 C6 . . . . -172.02(14) no
    C1 C2 C3 O2 . . . . 1.8(2) no
    C7 C2 C3 C4 . . . . 2.2(2) no
    C1 C2 C7 N1 . . . . 11.2(2) no
    C7 C2 C3 O2 . . . . -179.65(15) no
    C3 C2 C7 C6 . . . . 9.5(2) no
    C1 C2 C3 C4 . . . . -176.32(14) no
    C3 C2 C7 N1 . . . . -167.22(14) no
    C2 C3 C4 C5 . . . . -34.7(2) no
    O2 C3 C4 C5 . . . . 147.20(15) no
    C3 C4 C5 C6 . . . . 55.54(18) no
    C4 C5 C6 C7 . . . . -45.49(19) no
    C5 C6 C7 C2 . . . . 12.9(2) no
    C5 C6 C7 N1 . . . . -170.23(14) no
    C1 C8 C13 C12 . . . . -178.67(15) no
    C9 C8 C13 N1 . . . . -179.81(14) no
    C1 C8 C9 O3 . . . . 1.0(2) no
    C1 C8 C9 C10 . . . . -176.73(14) no
    C13 C8 C9 O3 . . . . -179.82(15) no
    C9 C8 C13 C12 . . . . 2.2(2) no
    C13 C8 C9 C10 . . . . 2.4(2) no
    C1 C8 C13 N1 . . . . -0.7(2) no
    O3 C9 C10 C11 . . . . 151.65(16) no
    C8 C9 C10 C11 . . . . -30.6(2) no
    C9 C10 C11 C12 . . . . 54.0(2) no
    C10 C11 C12 C13 . . . . -49.4(2) no
    C11 C12 C13 N1 . . . . -156.62(15) no
    C11 C12 C13 C8 . . . . 21.4(2) no
    C1 C14 C15 O1 . . . . -1.0(2) no
    C19 C14 C15 C16 . . . . -2.4(2) no
    C1 C14 C19 C18 . . . . 179.85(15) no
    C15 C14 C19 C18 . . . . 0.8(2) no
    C1 C14 C15 C16 . . . . 178.62(14) no
    C19 C14 C15 O1 . . . . 177.99(15) no
    C14 C15 C16 Br1 . . . . -178.05(12) no
    O1 C15 C16 Br1 . . . . 1.6(2) no
    O1 C15 C16 C17 . . . . -177.82(15) no
    C14 C15 C16 C17 . . . . 2.5(2) no
    C15 C16 C17 C18 . . . . -1.1(2) no
    Br1 C16 C17 C18 . . . . 179.52(12) no
    C16 C17 C18 Cl2 . . . . -179.70(13) no
    C16 C17 C18 C19 . . . . -0.6(2) no
    C17 C18 C19 C14 . . . . 0.7(3) no
    Cl2 C18 C19 C14 . . . . 179.80(12) no
    N1 C20 C21 O4 . . . . -174.31(14) no
loop_
    _geom_hbond_atom_site_label_D
    _geom_hbond_atom_site_label_H
    _geom_hbond_atom_site_label_A
    _geom_hbond_site_symmetry_A
    _geom_hbond_distance_DH
    _geom_hbond_distance_HA
    _geom_hbond_distance_DA
    _geom_hbond_angle_DHA
    _geom_hbond_publ_flag
    O1 H1A O2 . 0.84 1.88 2.6749(19) 158 yes
    O4 H4 O2 4_465 0.84 1.94 2.782(2) 176 yes
    C1 H1 O1 . 1.00 2.48 2.918(2) 106 ?
    C6 H6B O3 4_565 0.99 2.33 3.051(2) 129 yes
    C20 H20A O3 4_565 0.99 2.53 3.486(2) 163 yes
    C20 H20B O1 4_465 0.99 2.57 3.492(2) 154 yes
_iucr_refine_instructions_details
;
TITL NCS-612
CELL  0.71075   8.8100  13.8090  15.7970   90.000  100.026   90.000
ZERR     4.00   0.0020   0.0030   0.0040    0.000    0.004    0.000
LATT   1
SYMM  1/2 - X, 1/2 + Y, 1/2 - Z
SFAC  C    H    BR   CL   N    O
UNIT  84   84   4    4    4    16
MERG   2
SHEL 7 0.77
EQIV $1  x-1/2, -y+3/2, z+1/2
HTAB  O1    O2
HTAB  O4    O2_$1
FMAP   2
PLAN    5
SIZE     0.03   0.14   0.22
ACTA
HTAB
BOND   $H
CONF
L.S.  25
TEMP  -173.00
WGHT    0.048500    1.126300
FVAR       4.38003
C1    1    0.698433    0.797769    0.292236    11.00000    0.01063    0.01361 =
         0.00958   -0.00022    0.00156    0.00000
AFIX  13
H1    2    0.673153    0.769070    0.233344    11.00000   -1.20000
AFIX   0
C2    1    0.795739    0.725630    0.349664    11.00000    0.01007    0.01137 =
         0.01227   -0.00079    0.00106   -0.00033
C3    1    0.904362    0.668685    0.312122    11.00000    0.01070    0.01136 =
         0.01503   -0.00241    0.00197   -0.00213
C4    1    0.996343    0.592013    0.365473    11.00000    0.01644    0.01547 =
         0.01921    0.00191    0.00455    0.00354
AFIX  23
H4A   2    1.092971    0.579683    0.343306    11.00000   -1.20000
H4B   2    0.936604    0.530966    0.361524    11.00000   -1.20000
AFIX   0
C5    1    1.034281    0.624499    0.458934    11.00000    0.01385    0.01821 =
         0.01677    0.00284    0.00052    0.00255
AFIX  23
H5A   2    1.103529    0.681422    0.463364    11.00000   -1.20000
H5B   2    1.089336    0.571784    0.494111    11.00000   -1.20000
AFIX   0
C6    1    0.889118    0.650802    0.494094    11.00000    0.01536    0.01581 =
         0.01417    0.00257    0.00202    0.00123
AFIX  23
H6A   2    0.835699    0.590518    0.505931    11.00000   -1.20000
H6B   2    0.919003    0.685673    0.549236    11.00000   -1.20000
AFIX   0
C7    1    0.779538    0.712763    0.433701    11.00000    0.01063    0.01157 =
         0.01366   -0.00119    0.00127   -0.00213
C8    1    0.549460    0.813523    0.324800    11.00000    0.01079    0.01166 =
         0.01157   -0.00170    0.00203   -0.00063
C9    1    0.423138    0.854978    0.262252    11.00000    0.01259    0.01337 =
         0.01363   -0.00120    0.00088   -0.00102
C10   1    0.274044    0.877586    0.291949    11.00000    0.01302    0.02879 =
         0.01833    0.00128    0.00172    0.00481
AFIX  23
H10A  2    0.188011    0.872589    0.242655    11.00000   -1.20000
H10B  2    0.277061    0.944935    0.313658    11.00000   -1.20000
AFIX   0
C11   1    0.245506    0.809205    0.362093    11.00000    0.01341    0.02932 =
         0.01816   -0.00085    0.00267   -0.00111
AFIX  23
H11A  2    0.227539    0.743206    0.337950    11.00000   -1.20000
H11B  2    0.151376    0.829675    0.383531    11.00000   -1.20000
AFIX   0
C12   1    0.381103    0.806736    0.437135    11.00000    0.01163    0.02625 =
         0.01265   -0.00180    0.00473   -0.00035
AFIX  23
H12A  2    0.384476    0.868273    0.469563    11.00000   -1.20000
H12B  2    0.365765    0.753339    0.476608    11.00000   -1.20000
AFIX   0
C13   1    0.532722    0.792386    0.406196    11.00000    0.01097    0.01201 =
         0.01317   -0.00204    0.00110   -0.00097
C14   1    0.785753    0.892670    0.285632    11.00000    0.00846    0.01344 =
         0.01150    0.00179    0.00050    0.00131
C15   1    0.855902    0.910910    0.213536    11.00000    0.01049    0.01657 =
         0.01104   -0.00013    0.00120    0.00265
C16   1    0.931442    0.999342    0.209329    11.00000    0.01143    0.01697 =
         0.01259    0.00592    0.00382    0.00312
C17   1    0.944631    1.067420    0.274556    11.00000    0.01093    0.01414 =
         0.01756    0.00245    0.00153    0.00114
AFIX  43
H17   2    0.997950    1.126637    0.270819    11.00000   -1.20000
AFIX   0
C18   1    0.877513    1.046328    0.345436    11.00000    0.01377    0.01548 =
         0.01421   -0.00293    0.00148    0.00117
C19   1    0.798285    0.960634    0.351287    11.00000    0.01139    0.01681 =
         0.01143    0.00085    0.00287    0.00074
AFIX  43
H19   2    0.752382    0.948311    0.400357    11.00000   -1.20000
AFIX   0
C20   1    0.650178    0.754231    0.557712    11.00000    0.01487    0.02712 =
         0.00828    0.00019    0.00176    0.00127
AFIX  23
H20A  2    0.724346    0.706440    0.587785    11.00000   -1.20000
H20B  2    0.545655    0.735712    0.566810    11.00000   -1.20000
AFIX   0
C21   1    0.689806    0.855129    0.594992    11.00000    0.02092    0.03578 =
         0.01634   -0.00728    0.00442   -0.00696
AFIX  23
H21A  2    0.789435    0.876178    0.580268    11.00000   -1.20000
H21B  2    0.609668    0.901527    0.568622    11.00000   -1.20000
AFIX   0
BR1   3    1.020389    1.026079    0.111002    11.00000    0.02043    0.01925 =
         0.01577    0.00526    0.00885    0.00167
CL2   4    0.890279    1.130263    0.429225    11.00000    0.02437    0.01897 =
         0.02006   -0.00825    0.00859   -0.00611
N1    5    0.655987    0.753040    0.464562    11.00000    0.01286    0.01629 =
         0.00841   -0.00039    0.00212    0.00003
O1    6    0.852052    0.846479    0.148432    11.00000    0.02242    0.01684 =
         0.01359   -0.00092    0.00715   -0.00018
AFIX 147
H1A   2    0.850977    0.789910    0.167871    11.00000   -1.50000
AFIX   0
O2    6    0.918788    0.681331    0.235456    11.00000    0.01479    0.01805 =
         0.01450   -0.00135    0.00483    0.00102
O3    6    0.442221    0.873001    0.189033    11.00000    0.01634    0.02280 =
         0.01257    0.00239    0.00058    0.00119
O4    6    0.699919    0.856770    0.684903    11.00000    0.02216    0.05062 =
         0.01628   -0.00903    0.00563   -0.00944
AFIX 147
H4    2    0.613149    0.844271    0.697393    11.00000   -1.50000
HKLF 4
REM  2012ncs0612
REM R1 =  0.0282 for   4126 Fo > 4sig(Fo)  and  0.0293 for all   4299 data
REM    255 parameters refined using      0 restraints
END
WGHT      0.0485      1.1317
REM Highest difference peak  0.857,  deepest hole -0.381,  1-sigma level  0.074
Q1    1   0.5821  0.9003  0.6062  11.00000  0.05    0.86
Q2    1   0.2766  0.8804  0.3798  11.00000  0.05    0.47
Q3    1   0.9705  0.9839  0.0669  11.00000  0.05    0.43
Q4    1   0.8314  0.6849  0.4641  11.00000  0.05    0.42
Q5    1   0.9551  1.0609  0.0574  11.00000  0.05    0.40
;
