# Supplementary material for: 9-(3-Bromo-5-chloro-2-hy­droxy­phen­yl)-10-(2-hy­droxy­eth­yl)-1,2,3,4,5,6,7,8,9,10-deca­hydro­acridine-1,8-dione
Source: Acta Crystallogr Sect E Struct Rep Online. 2012 Dec 15;69(Pt 1):o85–6. doi: 10.1107/S1600536812050222 (PMC3588342; doi:10.1107/S1600536812050222)
Supplement: Supplementary file 2 [file e-69-00o85-Isup2.hkl]

#
# h,k,l, Fc-squared, Fo-squared, sigma(Fo-squared) and status flag
#
data_I
_shelx_title ' 2012ncs0612'
_shelx_refln_list_code          4
_shelx_F_calc_maximum      225.12
_exptl_crystal_F_000       952.00
_reflns_d_resolution_high  0.7700
 
loop_
 _symmetry_equiv_pos_as_xyz
 'x, y, z'
 '-x+1/2, y+1/2, -z+1/2'
 '-x, -y, -z'
 'x-1/2, -y-1/2, z-1/2'
 
_cell_length_a     8.8100
_cell_length_b    13.8090
_cell_length_c    15.7970
_cell_angle_alpha  90.000
_cell_angle_beta  100.026
_cell_angle_gamma  90.000
 
_shelx_F_squared_multiplier     1.000
 
loop_
 _refln_index_h
 _refln_index_k
 _refln_index_l
 _refln_F_squared_calc
 _refln_F_squared_meas
 _refln_F_squared_sigma
 _refln_observed_status
   2   0   0     8946.29    10010.75     47.04 o
   4   0   0      792.65      725.79      6.20 o
   6   0   0      403.84      334.88     19.97 o
   8   0   0      476.63      442.76     14.78 o
  10   0   0      539.93      487.81     28.64 o
   2   1   0       33.44       67.54      1.39 o
   3   1   0     2571.48     2300.73     14.24 o
   4   1   0      694.66      592.75      7.90 o
   5   1   0     1592.47     1545.30     24.09 o
   6   1   0        6.97       13.75      2.83 o
   7   1   0     3172.50     3276.20     61.85 o
   8   1   0      699.24      701.29      7.18 o
   9   1   0      510.47      486.83     11.46 o
  10   1   0       12.27       20.09      6.45 o
  11   1   0       24.74       28.96      6.88 o
   0   2   0     1268.69     1071.43      6.41 o
   1   2   0      592.88      686.13      6.58 o
   2   2   0    24847.16    26442.64    165.18 o
   3   2   0     9084.07     9245.20     23.59 o
   4   2   0     8511.98     8292.00     51.89 o
   5   2   0      291.14      287.51      7.34 o
   6   2   0     2080.79     1984.07     24.03 o
   7   2   0     7572.23     7522.59     78.14 o
   8   2   0      615.81      579.90     11.97 o
   9   2   0      528.60      488.10     24.06 o
  10   2   0      139.50      136.08     21.58 o
  11   2   0      116.87       92.68     27.13 o
   2   3   0      569.57      547.88      4.03 o
   3   3   0     7513.81     7618.82     27.37 o
   4   3   0      140.36      222.46      4.35 o
   5   3   0     5088.04     5073.69     36.25 o
   6   3   0     1692.04     1695.58     30.78 o
   7   3   0      657.00      689.11      8.61 o
   8   3   0     2168.63     2170.32     49.40 o
   9   3   0       88.70       97.65     14.04 o
  10   3   0      162.46      162.13     19.87 o
  11   3   0       30.22       24.28      9.79 o
   1   4   0     2789.47     3074.46     14.82 o
   2   4   0     2249.95     2032.10     19.97 o
   3   4   0      601.77      632.07      3.88 o
   4   4   0     7228.92     6895.10     35.00 o
   5   4   0     1169.04     1157.59     21.03 o
   6   4   0     4249.45     4042.44     80.90 o
   7   4   0      291.23      291.47     10.87 o
   8   4   0       98.90       88.05      6.72 o
   9   4   0      139.66      155.25      8.79 o
  10   4   0       91.20       74.60     13.42 o
   1   5   0      589.00      562.82      7.89 o
   2   5   0      708.42      975.08      9.47 o
   3   5   0    10902.27    11852.59     78.90 o
   4   5   0      138.83      151.76      2.86 o
   5   5   0     3586.20     3399.96     52.00 o
   6   5   0     3217.64     3122.42     25.83 o
   7   5   0     1383.28     1323.14     28.18 o
   8   5   0      233.22      235.29     11.12 o
   9   5   0       21.01       18.86      4.18 o
  10   5   0     1384.87     1378.72     41.08 o
   0   6   0     9903.90    12371.25     41.91 o
   1   6   0        2.22        5.51      2.05 o
   2   6   0     4648.91     4889.55     22.70 o
   3   6   0     5730.44     5397.13     30.02 o
   4   6   0      198.87      205.00      6.16 o
   5   6   0     1806.45     1852.59     21.90 o
   6   6   0      289.09      255.35      6.32 o
   7   6   0      804.15      768.49     12.51 o
   8   6   0       32.13       36.73      7.74 o
   9   6   0      584.07      610.58     21.51 o
  10   6   0      331.27      318.79     10.09 o
   1   7   0     2737.01     2841.38     19.90 o
   2   7   0     4275.33     4280.88     34.17 o
   3   7   0      250.20      217.61      2.82 o
   4   7   0     2124.22     2352.79     27.32 o
   5   7   0      415.11      396.13     11.86 o
   6   7   0       24.08       18.92      3.08 o
   7   7   0      790.79      771.31     12.52 o
   8   7   0     1029.13     1025.20     13.08 o
   9   7   0      646.97      606.24     10.64 o
  10   7   0      297.17      314.43      8.92 o
   0   8   0     4215.87     4339.08     24.25 o
   1   8   0      213.66      159.43      8.57 o
   2   8   0      172.97      180.96      5.94 o
   3   8   0      716.92      850.28      7.32 o
   4   8   0       26.85       18.50      1.61 o
   5   8   0     1556.20     1509.05     14.68 o
   6   8   0      369.16      350.08      5.89 o
   7   8   0     3192.20     3228.35     21.65 o
   8   8   0       51.48       63.83      7.11 o
   9   8   0      644.11      650.86      9.12 o
  10   8   0       47.22       37.76      6.65 o
   1   9   0       95.24       82.46      6.85 o
   2   9   0      255.77      209.25      6.61 o
   3   9   0       61.67       60.98      2.72 o
   4   9   0     2650.31     2801.69     32.53 o
   5   9   0     1376.43     1403.32     18.37 o
   6   9   0     5735.84     5922.55     71.67 o
   7   9   0       40.88       38.04      5.46 o
   8   9   0     1235.55     1262.66     16.29 o
   9   9   0       76.23       67.47      9.15 o
   0  10   0      535.05      449.03     12.63 o
   1  10   0       24.78       37.10      4.03 o
   2  10   0       66.63       70.32      7.28 o
   3  10   0      221.09      219.50      4.76 o
   4  10   0     1838.30     1839.89     20.79 o
   5  10   0     1550.94     1653.32     27.19 o
   6  10   0       93.23       75.59      5.96 o
   7  10   0     2688.33     2732.40     63.91 o
   8  10   0        8.54       11.35      4.91 o
   9  10   0      743.34      793.26     22.76 o
   1  11   0     1070.04     1023.57     55.03 o
   2  11   0       99.22       80.29      5.50 o
   3  11   0      194.93      194.46      7.23 o
   4  11   0       11.71       11.53      2.16 o
   5  11   0      618.77      677.36     13.92 o
   6  11   0     2132.37     2200.34     42.86 o
   7  11   0      525.17      519.23     12.76 o
   8  11   0      721.43      697.39     13.74 o
   0  12   0     2855.92     2882.47     25.66 o
   1  12   0      177.63      153.49     12.86 o
   2  12   0      110.74      106.83      8.48 o
   3  12   0     1013.52     1062.61     19.66 o
   4  12   0      988.61      984.79      9.89 o
   5  12   0     1410.65     1330.50     15.41 o
   6  12   0       22.31       20.84      4.52 o
   7  12   0      739.35      758.50     13.76 o
   8  12   0       33.59       26.02      7.09 o
   1  13   0      359.13      329.14      6.65 o
   2  13   0     1424.75     1433.16     34.64 o
   3  13   0       23.75       28.32      4.43 o
   4  13   0     1026.97      951.64     17.80 o
   5  13   0      474.18      466.52      8.47 o
   6  13   0      155.06      140.33     20.18 o
   7  13   0       24.10       25.41      6.77 o
   0  14   0      376.32      370.46     23.65 o
   1  14   0      667.52      705.95     14.70 o
   2  14   0      627.74      599.40     13.15 o
   3  14   0      822.54      837.87     15.98 o
   4  14   0      604.73      596.43      9.71 o
   5  14   0        6.67       13.02      5.36 o
   6  14   0      461.76      460.98     19.18 o
   7  14   0       54.86       49.94     18.65 o
   1  15   0      605.29      622.85     25.37 o
   2  15   0      834.88      784.86     30.80 o
   3  15   0      674.82      636.75     12.79 o
   4  15   0      145.98      140.86     26.09 o
   5  15   0     2203.20     2250.32     27.73 o
   6  15   0       10.85       22.37      7.34 o
   0  16   0      183.00      176.86     16.61 o
   1  16   0        0.05        1.37      4.31 o
   2  16   0      201.79      205.50     13.76 o
   3  16   0       22.71       15.29      5.36 o
   4  16   0     1300.40     1328.34     23.02 o
   5  16   0       34.33       24.64      9.36 o
   1  17   0      619.48      595.62     16.64 o
   2  17   0      684.00      680.99     14.01 o
   3  17   0      438.29      475.80     14.48 o
 -11   0   1       31.77       35.38     12.20 o
  -9   0   1      110.04      100.43     20.62 o
  -7   0   1     7361.46     7250.11    332.40 o
  -3   0   1      124.83      156.92      2.51 o
   3   0   1     9504.65     9628.80     59.31 o
   5   0   1     1009.48     1005.18     30.83 o
   7   0   1      392.39      417.74     30.69 o
   9   0   1     3362.69     3088.42    187.98 o
  11   0   1       64.01       42.17     24.90 o
 -11   1   1      229.08      234.59     28.23 o
 -10   1   1      245.64      253.61     20.14 o
  -9   1   1      592.61      616.81     26.27 o
  -8   1   1     2975.24     2784.11     23.78 o
  -7   1   1     1157.14     1212.60     35.68 o
  -6   1   1     5284.37     5268.81     33.57 o
  -5   1   1      177.50      163.57      4.96 o
  -4   1   1    13747.08    14331.43     92.11 o
  -3   1   1      791.56      799.36     10.00 o
  -2   1   1     1929.07     1755.35     10.38 o
   1   1   1      590.26      578.69      3.38 o
   2   1   1    50679.94    52087.67     78.76 o
   3   1   1    11373.23    11283.67     29.27 o
   4   1   1     1989.20     2062.97     20.75 o
   5   1   1      251.24      220.96      4.54 o
   6   1   1      937.50     1001.88      9.77 o
   7   1   1      776.40      769.99     11.86 o
   8   1   1      375.51      362.81      5.68 o
   9   1   1       32.16       36.38      7.61 o
  10   1   1      411.48      436.52     22.28 o
  11   1   1        4.24        6.16      4.76 o
 -11   2   1     1221.65     1247.73     33.26 o
 -10   2   1      190.17      201.02     26.45 o
  -9   2   1     1929.93     1891.99     43.02 o
  -8   2   1      163.39      138.50      7.33 o
  -7   2   1     2004.27     1871.18     72.40 o
  -6   2   1      240.37      228.12      9.09 o
  -5   2   1     5380.62     5111.51     52.03 o
  -4   2   1      246.03      326.46      4.99 o
  -3   2   1    14393.35    14654.94     36.41 o
  -2   2   1     1869.14     1740.59     13.23 o
  -1   2   1      780.10      785.83      4.89 o
   0   2   1        6.10       14.61      1.51 o
   1   2   1      751.53      741.36      5.90 o
   2   2   1    31290.61    33505.75    119.81 o
   3   2   1     5277.53     5301.09     31.63 o
   4   2   1       70.90       69.86      1.98 o
   5   2   1      229.99      204.46      4.02 o
   6   2   1        4.26        6.13      2.21 o
   7   2   1      932.30      840.05     16.19 o
   8   2   1       97.54       84.61      5.35 o
   9   2   1       63.99       59.44     11.06 o
  10   2   1     1694.87     1700.54     39.21 o
  11   2   1      351.95      359.77     13.95 o
 -11   3   1      297.84      294.57     15.10 o
 -10   3   1     1598.01     1360.05    100.77 o
  -9   3   1      498.86      499.61     11.88 o
  -8   3   1     3093.36     3151.79     40.27 o
  -7   3   1      632.02      618.71     19.46 o
  -6   3   1     1531.44     1458.10     12.62 o
  -5   3   1      502.35      469.91     13.63 o
  -4   3   1     1740.70     1642.40     22.12 o
  -3   3   1       26.76       26.50      1.69 o
  -2   3   1     8304.36     7818.21     57.00 o
  -1   3   1      208.57      303.32     12.77 o
   0   3   1    13641.66    13787.58     29.07 o
   1   3   1    11677.98    12497.09     70.47 o
   2   3   1     2318.80     2672.59     10.86 o
   3   3   1     8968.41     8524.28     24.06 o
   4   3   1     2164.75     2184.61     25.69 o
   5   3   1      137.48      178.36      3.67 o
   6   3   1      118.09      121.14      5.01 o
   7   3   1      110.05      110.03      5.66 o
   8   3   1       49.83       46.96      4.08 o
   9   3   1      972.92     1010.08     28.38 o
  10   3   1      242.95      238.23     15.50 o
 -11   4   1      444.28      430.59     17.54 o
 -10   4   1      815.23      828.95     19.65 o
  -9   4   1     3138.09     3064.01     49.26 o
  -8   4   1      120.28      109.19      6.61 o
  -7   4   1     1734.95     1802.86     33.81 o
  -6   4   1      843.55      886.81     11.72 o
  -5   4   1      420.87      431.65     16.23 o
  -4   4   1       17.70       15.63      1.50 o
  -3   4   1     8516.41     8582.92     55.24 o
  -2   4   1    10119.45    10742.08     36.80 o
  -1   4   1    15114.29    16007.63     39.38 o
   0   4   1     4463.12     4630.11     25.73 o
   1   4   1    37239.55    38596.14    294.79 o
   2   4   1     3797.56     4316.99     22.95 o
   3   4   1      946.39      980.83     13.85 o
   4   4   1     5706.86     5787.82     23.55 o
   5   4   1      180.57      209.03      3.16 o
   6   4   1      642.48      523.59     16.04 o
   7   4   1     1898.80     1848.55     11.54 o
   8   4   1     1664.54     1634.22     15.35 o
   9   4   1      469.78      459.21     19.96 o
  10   4   1       30.98       27.49      7.24 o
 -10   5   1     1965.91     1895.81     21.51 o
  -9   5   1       39.11       36.00      7.88 o
  -8   5   1      284.68      288.65     10.59 o
  -7   5   1       12.47       16.94      4.51 o
  -6   5   1     3565.50     3318.45     21.03 o
  -5   5   1      177.71      190.03      3.83 o
  -4   5   1     1730.67     1619.12      9.03 o
  -3   5   1      112.23       96.06      4.05 o
  -2   5   1    10178.05    11153.55     59.04 o
   0   5   1     2288.14     2415.23     22.30 o
   1   5   1      238.25      140.37      2.28 o
   2   5   1     4296.29     4987.64     41.38 o
   3   5   1      618.10      732.32      9.11 o
   4   5   1       13.51       12.19      1.74 o
   5   5   1     5065.49     4826.00     54.33 o
   6   5   1     1766.16     1661.43     33.75 o
   7   5   1     2612.12     2675.58     24.23 o
   8   5   1       53.20       50.75     11.86 o
   9   5   1      108.69      109.08      8.71 o
  10   5   1        5.13        9.57      3.65 o
 -10   6   1     1134.78     1129.95     16.99 o
  -9   6   1      794.86      799.22     15.03 o
  -8   6   1     1270.69     1252.80     22.70 o
  -7   6   1      603.65      591.72     12.77 o
  -6   6   1     3770.08     3791.88     29.37 o
  -5   6   1     3573.42     3527.13     24.68 o
  -4   6   1       70.03       87.39      2.31 o
  -3   6   1      629.36      559.74      7.96 o
  -2   6   1     7140.67     6682.09     57.10 o
  -1   6   1     3096.04     3123.25     25.55 o
   0   6   1     3288.17     3681.22     13.99 o
   1   6   1      500.60      490.56      7.49 o
   2   6   1     1352.44     1057.93      9.75 o
   3   6   1     6372.47     6811.82     21.08 o
   4   6   1     2559.43     2239.64     29.99 o
   5   6   1     1041.52     1008.52     58.40 o
   6   6   1     4915.22     4725.54    144.65 o
   7   6   1      432.61      431.64      8.83 o
   8   6   1     2320.70     2372.44     26.62 o
   9   6   1       63.95       60.86      7.71 o
  10   6   1      353.61      351.00      8.11 o
 -10   7   1       47.24       45.73     10.27 o
  -9   7   1      852.86      829.80     12.96 o
  -8   7   1      831.34      780.43     16.80 o
  -7   7   1        4.49        8.14      4.00 o
  -6   7   1       12.12       16.87      3.38 o
  -5   7   1     2235.97     2228.72     11.57 o
  -4   7   1     1404.76     1450.60     22.24 o
  -3   7   1     1419.97     1364.57     17.85 o
  -2   7   1      119.18      135.32      4.49 o
  -1   7   1      522.07      640.78     16.02 o
   0   7   1      410.96      516.79     25.29 o
   1   7   1     4109.51     4355.99     21.64 o
   2   7   1     9803.62    10305.71     33.87 o
   3   7   1     3362.65     3572.84     19.54 o
   4   7   1       95.49       76.20      2.19 o
   5   7   1     3549.02     3662.52     41.34 o
   6   7   1     1372.71     1404.48     16.48 o
   7   7   1     4299.99     4334.76     58.90 o
   8   7   1      322.56      322.82      6.81 o
   9   7   1     1709.92     1667.92     24.44 o
  10   7   1      576.11      572.58      9.78 o
 -10   8   1      206.68      191.15      8.26 o
  -9   8   1      187.77      194.38      8.41 o
  -8   8   1       37.25       41.95      7.51 o
  -7   8   1     1515.90     1468.48     21.64 o
  -6   8   1      291.58      299.44      8.03 o
  -5   8   1     4076.59     3934.84     37.21 o
  -4   8   1       37.58       52.61      2.27 o
  -3   8   1      489.71      474.76      7.41 o
  -2   8   1       13.90       21.69      3.98 o
  -1   8   1      326.55      319.11      5.29 o
   0   8   1     4744.86     4950.19    100.42 o
   1   8   1     1261.49     1429.98     16.25 o
   2   8   1     5366.33     5402.77     35.91 o
   3   8   1     1002.83     1092.33     15.53 o
   4   8   1     3159.02     3236.50     37.18 o
   5   8   1       20.99       18.60      2.74 o
   6   8   1      598.60      633.27      9.36 o
   7   8   1      224.48      217.18      7.27 o
   8   8   1     1623.47     1603.62     39.79 o
   9   8   1       77.04       65.14      9.95 o
  -9   9   1       53.84       56.13      7.39 o
  -8   9   1       28.42       29.11      5.06 o
  -7   9   1        9.31        6.89      2.93 o
  -6   9   1      131.05      146.34      4.04 o
  -5   9   1     1610.78     1567.82     29.09 o
  -4   9   1       35.86       45.46      3.02 o
  -3   9   1      144.34      128.57      3.35 o
  -2   9   1       83.66      103.24      5.74 o
  -1   9   1     4462.79     4692.85     20.09 o
   0   9   1       40.29       37.88      8.99 o
   1   9   1     4073.17     4596.36     30.71 o
   2   9   1       41.06       37.80      3.03 o
   3   9   1     7546.00     7308.99     55.69 o
   4   9   1     3272.05     3428.12     25.13 o
   5   9   1     1426.28     1413.75     12.67 o
   6   9   1       20.40       24.27      3.42 o
   7   9   1     1778.67     1766.60     39.84 o
   8   9   1      330.61      305.47      8.79 o
   9   9   1     2141.93     2076.98     59.09 o
  -9  10   1      573.35      549.91     12.16 o
  -8  10   1      244.22      215.09     10.16 o
  -7  10   1      617.80      664.39      9.32 o
  -6  10   1      712.48      716.83      9.60 o
  -5  10   1     2358.38     2285.75     17.47 o
  -4  10   1        2.30        5.27      1.15 o
  -3  10   1       34.00       45.88      5.14 o
  -2  10   1      227.47      218.43      5.07 o
  -1  10   1       33.16       23.70      3.89 o
   0  10   1     1145.25     1155.08     13.44 o
   1  10   1      391.05      411.80      5.94 o
   2  10   1     4144.36     4179.01     70.47 o
   3  10   1       95.70       90.31      5.82 o
   4  10   1     2049.00     2102.20     23.79 o
   5  10   1       19.93       38.35      3.95 o
   6  10   1     2355.87     2359.76     39.25 o
   7  10   1      212.54      210.13      7.05 o
   8  10   1     1312.82     1375.61     19.07 o
   9  10   1        4.50        7.22      5.69 o
  -8  11   1       74.63       77.93     14.81 o
  -7  11   1      121.70       95.76     16.49 o
  -6  11   1       32.48       36.11      6.40 o
  -5  11   1      160.54      160.50      5.64 o
  -4  11   1      249.49      249.67      5.77 o
  -3  11   1       94.88       71.00      4.71 o
  -2  11   1      487.22      498.93     15.78 o
  -1  11   1     1350.67     1328.60     19.95 o
   0  11   1       79.16       62.09      7.16 o
   1  11   1     5102.38     5161.51    127.22 o
   2  11   1     1375.90     1411.64     20.56 o
   3  11   1     3127.53     3171.22     24.32 o
   4  11   1     1692.60     1705.22     29.20 o
   5  11   1      900.54      967.96     20.48 o
   6  11   1        4.51        4.33      2.44 o
   7  11   1      890.05      892.28     16.85 o
   8  11   1      438.82      454.30     12.37 o
  -8  12   1      143.01      138.52     18.19 o
  -7  12   1      241.09      241.29      8.63 o
  -6  12   1      174.62      173.27     11.54 o
  -5  12   1     1511.72     1583.71     27.80 o
  -4  12   1      184.18      146.49      5.46 o
  -3  12   1     3796.76     3630.25     49.49 o
  -2  12   1     5213.88     5563.05    255.15 o
  -1  12   1       19.50       18.63      3.59 o
   0  12   1      148.26      152.89      7.57 o
   1  12   1       88.80       95.02      5.98 o
   2  12   1     1315.87     1257.75     61.76 o
   3  12   1      252.42      238.51      3.89 o
   4  12   1     1810.18     1816.83     12.86 o
   5  12   1        3.46        6.17      4.20 o
   6  12   1     2045.23     2035.61     23.43 o
   7  12   1       23.42       34.27      7.94 o
   8  12   1     1567.68     1502.85     23.89 o
  -7  13   1      168.24      178.23     13.27 o
  -6  13   1     1092.70     1131.88     17.19 o
  -5  13   1       22.36       16.96      3.93 o
  -4  13   1     2456.83     2520.20     36.97 o
  -3  13   1     1622.99     1630.86     22.91 o
  -2  13   1     1479.75     1471.12     62.42 o
  -1  13   1       12.44       13.88      3.23 o
   0  13   1      118.21      116.07     13.78 o
   1  13   1      195.87      206.54      6.76 o
   2  13   1      103.86      108.17      8.62 o
   3  13   1      186.38      202.77     16.00 o
   4  13   1       22.68       20.02      4.61 o
   5  13   1     4256.30     4449.53     76.40 o
   6  13   1       77.73       70.88     15.25 o
   7  13   1     2027.50     1974.93     30.22 o
  -7  14   1      785.52      866.64     19.86 o
  -6  14   1       91.60       86.86     22.62 o
  -5  14   1      166.38      152.02     17.45 o
  -4  14   1     1863.40     1840.14     16.73 o
  -3  14   1      235.45      225.55      6.99 o
  -2  14   1      181.60      193.79      6.49 o
  -1  14   1      834.66      796.08     18.43 o
   0  14   1     1056.23     1013.98     44.46 o
   1  14   1     1004.69      988.01     13.61 o
   2  14   1      414.16      386.66     27.72 o
   3  14   1       18.70       14.79      5.09 o
   4  14   1     1849.30     2127.36    224.37 o
   5  14   1       12.94       20.56      7.56 o
   6  14   1      645.81      753.91     46.99 o
  -6  15   1      250.55      284.93     17.46 o
  -5  15   1       86.95       83.34     18.26 o
  -4  15   1     1657.93     1607.48     46.83 o
  -3  15   1      381.31      374.54     11.03 o
  -2  15   1     2394.48     2393.93     55.99 o
  -1  15   1      228.60      219.00      8.13 o
   0  15   1     2308.21     2227.77     61.15 o
   1  15   1       15.73       16.36      3.30 o
   2  15   1       56.77       51.86     10.91 o
   3  15   1      847.74      878.21     37.41 o
   4  15   1      706.48      710.98     20.67 o
   5  15   1       26.18       29.05      8.87 o
   6  15   1        0.26        4.50      6.04 o
  -5  16   1      609.15      589.78     18.67 o
  -4  16   1      230.66      247.83     14.22 o
  -3  16   1     3062.12     3195.26     27.68 o
  -2  16   1       71.82       65.71      8.71 o
  -1  16   1      496.34      460.00     13.58 o
   0  16   1        7.46       19.26      4.46 o
   1  16   1     1261.82     1275.58     37.82 o
   2  16   1      226.61      198.40     14.50 o
   3  16   1        5.02        5.13      2.76 o
   4  16   1      533.75      566.08     39.69 o
  -3  17   1       66.80       46.93     15.59 o
  -2  17   1      359.30      366.21     12.22 o
  -1  17   1      141.53      102.99     14.78 o
   0  17   1      914.55      889.55     59.52 o
   1  17   1     1482.69     1416.61     33.09 o
   2  17   1      478.28      481.20     11.36 o
   3  17   1       55.80       32.54      8.81 o
 -10   0   2     3694.08     3803.84     64.15 o
  -8   0   2     2181.19     2034.47     82.57 o
  -6   0   2     6370.72     6981.77    160.62 o
  -4   0   2     1554.58     1875.62     22.04 o
  -2   0   2    15498.64    15544.24     41.46 o
   2   0   2     4658.23     5255.12     10.29 o
   4   0   2      504.16      445.25     19.39 o
   6   0   2       23.35       38.44      7.71 o
   8   0   2     3277.09     3237.27    103.65 o
  10   0   2     2124.46     2185.65     41.91 o
 -11   1   2     3524.53     3577.05    143.35 o
 -10   1   2       15.13       28.66      6.65 o
  -9   1   2     2933.18     2850.16    124.06 o
  -8   1   2       32.20       35.20      4.01 o
  -7   1   2     1453.55     1423.09     29.61 o
  -6   1   2      143.08      136.72      4.41 o
  -5   1   2     3968.98     3925.06     82.26 o
  -4   1   2    13231.42    14050.20     60.69 o
  -3   1   2    10564.36    11088.58     51.33 o
  -2   1   2     7502.62     8029.44     16.36 o
  -1   1   2      166.27      163.57      2.35 o
   0   1   2     3539.56     3669.64     25.95 o
   1   1   2       38.54       38.64      1.04 o
   2   1   2     4185.27     4725.10     21.11 o
   3   1   2     2733.80     2428.88     23.04 o
   4   1   2     2600.19     2712.13     18.77 o
   5   1   2     3331.69     3189.78      9.88 o
   6   1   2       81.09       89.86      3.38 o
   7   1   2     2049.35     1980.03     32.99 o
   8   1   2        2.52        5.43      2.38 o
   9   1   2      706.21      683.30     20.24 o
  10   1   2      101.73       94.87     10.81 o
  11   1   2      761.71      715.35     19.83 o
 -11   2   2      778.05      825.80     30.09 o
 -10   2   2     2915.79     3036.79     37.25 o
  -9   2   2      196.14      190.31      8.91 o
  -8   2   2     2843.94     2894.01     55.39 o
  -7   2   2     1337.03     1266.41     23.29 o
  -6   2   2     2750.12     2517.41     40.31 o
  -5   2   2       10.19       23.05      3.64 o
  -4   2   2     7666.88     8401.06     30.36 o
  -3   2   2      101.13       98.92      2.36 o
  -2   2   2     2989.42     2943.21     15.87 o
   0   2   2     1874.66     1907.12     16.16 o
   1   2   2    10138.25    10319.97     31.49 o
   2   2   2      251.79      239.69      3.82 o
   3   2   2     4084.06     4037.34     20.76 o
   4   2   2      311.05      277.13      5.41 o
   5   2   2    12387.93    12213.68    114.58 o
   6   2   2     2960.23     2824.81     25.46 o
   7   2   2       41.41       33.74      5.45 o
   8   2   2     3445.72     3320.21     53.60 o
   9   2   2      297.22      281.69      7.76 o
  10   2   2      336.16      355.76     12.93 o
 -11   3   2      385.33      367.50     41.75 o
 -10   3   2      311.96      303.80     15.15 o
  -9   3   2     1731.13     1701.00     28.75 o
  -8   3   2      130.59      124.39      6.90 o
  -7   3   2     7067.33     7355.57     48.75 o
  -6   3   2     1811.44     1942.46     50.53 o
  -5   3   2     2248.86     2263.80     20.42 o
  -4   3   2     4827.81     5237.98     66.63 o
  -3   3   2      287.16      370.91      5.18 o
  -2   3   2     7214.92     7138.31     29.97 o
  -1   3   2     1654.01     1377.75      6.47 o
   0   3   2     1111.08     1324.19     17.00 o
   1   3   2    18576.03    20113.94     44.39 o
   2   3   2     2116.66     1811.39      9.21 o
   3   3   2     2027.84     2079.20     14.99 o
   4   3   2     4581.38     5013.07     23.87 o
   5   3   2      505.07      565.46     10.33 o
   6   3   2      758.20      744.62     12.33 o
   7   3   2      131.47      138.97      6.04 o
   8   3   2     1209.38     1157.63     20.64 o
   9   3   2      502.99      490.58     12.27 o
  10   3   2       29.36       21.44      5.85 o
 -11   4   2      291.95      321.69     32.50 o
 -10   4   2      158.78      149.52     27.23 o
  -9   4   2        1.81        3.60      5.16 o
  -8   4   2     2500.81     2559.70     32.60 o
  -7   4   2        8.99        7.65      2.96 o
  -6   4   2     4312.47     4315.60     53.73 o
  -5   4   2     1650.94     1703.02     16.80 o
  -4   4   2     3275.16     3124.42     13.89 o
  -3   4   2     1528.30     1410.20     19.43 o
  -2   4   2      254.35      256.68      4.15 o
   0   4   2     4000.18     3803.68     41.96 o
   1   4   2    11227.61    11703.25     42.62 o
   2   4   2      416.18      474.85      6.18 o
   3   4   2      825.28      773.93      9.62 o
   4   4   2        3.22        6.99      1.52 o
   5   4   2     1902.21     1857.91     29.48 o
   6   4   2      652.01      593.23     15.44 o
   7   4   2      291.12      274.04      5.73 o
   8   4   2     3222.34     3363.99     46.50 o
   9   4   2      482.48      460.11     12.17 o
  10   4   2     1542.65     1503.72     36.14 o
 -10   5   2      412.63      487.98     43.68 o
  -9   5   2      529.59      529.39     13.83 o
  -8   5   2      453.55      446.46      9.60 o
  -7   5   2     3550.60     3578.56     84.73 o
  -6   5   2     1039.32     1006.76     17.97 o
  -5   5   2     2369.92     2527.52     21.40 o
  -4   5   2      107.82      117.87      4.69 o
  -3   5   2      402.48      403.31      3.33 o
  -2   5   2       57.07       50.50      3.49 o
  -1   5   2       56.57       51.54      3.14 o
   0   5   2    23895.17    24866.06     45.11 o
   1   5   2     1631.07     1666.48     10.68 o
   2   5   2     3998.85     4103.00     14.98 o
   3   5   2       13.01       38.23      2.59 o
   4   5   2     9572.81     8810.46     81.05 o
   5   5   2        5.47        7.50      2.56 o
   6   5   2     2991.30     2987.11     34.55 o
   7   5   2     2759.81     2709.21     39.15 o
   8   5   2       42.19       45.40      7.20 o
   9   5   2     1183.28     1161.00     24.51 o
  10   5   2      548.63      574.79     22.29 o
 -10   6   2      606.62      632.36     11.50 o
  -9   6   2      346.33      372.42     14.19 o
  -8   6   2     1115.08     1141.05     23.74 o
  -7   6   2     3766.39     3790.29     20.31 o
  -6   6   2      579.57      591.03      9.23 o
  -5   6   2     1492.29     1604.80     23.90 o
  -4   6   2     1075.49     1002.60     10.78 o
  -3   6   2     1291.33     1237.22     19.97 o
  -2   6   2       33.62       12.87      1.64 o
   0   6   2      795.85      866.90     13.69 o
   1   6   2     5408.46     5155.18     36.62 o
   2   6   2       57.97       42.51      1.48 o
   3   6   2     7827.37     8054.94     49.56 o
   4   6   2        4.39        8.17      1.17 o
   5   6   2       31.74       38.02      2.87 o
   6   6   2       15.15       18.58      2.63 o
   7   6   2      778.83      780.21     15.04 o
   8   6   2       38.57       42.83      6.70 o
   9   6   2      773.78      780.19     10.62 o
  10   6   2      101.59       81.79     10.65 o
 -10   7   2      253.91      273.23     13.08 o
  -9   7   2      783.16      793.32     13.76 o
  -8   7   2       16.12       18.69      4.12 o
  -7   7   2      126.90      148.54      9.44 o
  -6   7   2      146.52      156.28      8.74 o
  -5   7   2       24.38       19.80      2.92 o
  -4   7   2     3138.70     3032.51     15.12 o
  -3   7   2      147.22      128.74      3.14 o
  -2   7   2     1310.97     1156.86     18.11 o
  -1   7   2     1224.58     1326.50     31.48 o
   0   7   2    12292.98    12764.00    105.91 o
   1   7   2     1506.78     1488.26      8.68 o
   2   7   2    13673.42    14618.81     60.44 o
   3   7   2      457.62      447.48      9.45 o
   4   7   2     1451.42     1282.39     12.18 o
   5   7   2      691.84      614.39     15.43 o
   6   7   2      795.55      773.49     11.33 o
   7   7   2       33.98       41.53      6.58 o
   8   7   2      810.82      856.96     22.77 o
   9   7   2      102.18       90.83      8.49 o
  10   7   2      690.82      659.91     11.32 o
 -10   8   2      149.89      123.32     18.59 o
  -9   8   2      436.23      417.47     18.64 o
  -8   8   2       50.16       44.04     10.39 o
  -7   8   2       78.78       89.31      8.54 o
  -6   8   2      190.02      198.12      7.14 o
  -5   8   2     6499.02     6724.11     55.23 o
  -4   8   2      961.33      962.52      9.88 o
  -3   8   2     4598.59     4679.61     26.18 o
  -2   8   2     1804.51     1683.85     31.58 o
  -1   8   2     5436.23     5193.80     49.73 o
   0   8   2     2024.41     2153.43     24.13 o
   1   8   2     9644.55     9956.26     53.24 o
   2   8   2        1.87        0.85      0.92 o
   3   8   2     5214.27     5440.39     42.15 o
   4   8   2      670.23      726.90     21.62 o
   5   8   2    10181.07    10396.81    164.77 o
   6   8   2        2.29        3.39      2.97 o
   7   8   2      233.67      257.09      8.83 o
   8   8   2       71.59       86.91      9.66 o
   9   8   2      209.92      228.26      8.16 o
  -9   9   2      146.46      149.72     12.12 o
  -8   9   2       10.37        8.39      3.33 o
  -7   9   2       62.69       65.61     10.57 o
  -6   9   2     1740.28     1732.56     26.78 o
  -5   9   2        7.01       23.08      2.95 o
  -4   9   2     4568.98     4585.19     41.44 o
  -3   9   2      250.07      232.02      5.77 o
  -2   9   2     8804.94     8536.26     86.16 o
  -1   9   2        2.41        9.64      1.87 o
   0   9   2       80.01       84.52      4.71 o
   1   9   2       31.40       23.92      2.23 o
   2   9   2     1183.11     1114.35     13.21 o
   3   9   2      603.37      620.40      5.55 o
   4   9   2     4078.34     4233.27     28.08 o
   5   9   2        5.62        6.75      2.22 o
   6   9   2     1301.85     1349.37     14.31 o
   7   9   2       77.77       68.70      6.04 o
   8   9   2      123.79      109.48      9.14 o
   9   9   2        0.91        4.54      2.62 o
  -9  10   2      650.14      665.04     13.03 o
  -8  10   2        0.83        0.06      4.03 o
  -7  10   2       22.14       27.01      3.99 o
  -6  10   2      421.34      462.18      6.10 o
  -5  10   2     1926.70     1901.00     12.06 o
  -4  10   2        7.72        9.37      1.42 o
  -3  10   2     6149.07     6192.42     78.24 o
  -2  10   2      282.17      239.21      9.56 o
  -1  10   2     5388.53     5495.53     43.32 o
   0  10   2      459.24      420.01      8.10 o
   1  10   2     3138.75     3183.48     24.60 o
   2  10   2     1074.71     1047.33     21.01 o
   3  10   2     3420.30     3549.58     44.36 o
   4  10   2      443.74      446.43     13.06 o
   5  10   2     3012.80     3096.43     65.55 o
   6  10   2       31.94       37.83      5.03 o
   7  10   2     2801.49     2868.07     30.24 o
   8  10   2        0.35        4.13      2.49 o
   9  10   2      245.52      231.53     18.77 o
  -9  11   2      457.65      472.93     21.34 o
  -8  11   2       31.23       28.27      5.08 o
  -7  11   2      257.11      254.52      9.74 o
  -6  11   2     2445.31     2469.57     23.85 o
  -5  11   2        7.54        5.11      1.76 o
  -4  11   2     5780.83     6085.93     39.30 o
  -3  11   2      638.15      563.99     13.83 o
  -2  11   2     1465.30     1423.12     20.98 o
  -1  11   2      416.03      414.47     11.21 o
   1  11   2       11.57       10.93      3.23 o
   2  11   2     2063.79     2043.21     35.48 o
   3  11   2     2052.30     2146.60     31.00 o
   4  11   2     2297.24     2336.96     24.44 o
   5  11   2      119.67      121.82      5.62 o
   6  11   2     1222.45     1276.90     20.87 o
   7  11   2      111.32      125.09     14.01 o
   8  11   2      674.95      723.99     16.70 o
  -8  12   2        7.47        6.88      4.80 o
  -7  12   2      864.61      875.14     11.72 o
  -6  12   2      327.51      282.23      9.46 o
  -5  12   2      966.75      883.55     12.37 o
  -4  12   2      176.12      151.55      7.80 o
  -3  12   2      739.71      769.95      9.14 o
  -2  12   2     3174.95     3151.31     42.27 o
  -1  12   2     3304.79     3507.73    110.79 o
   0  12   2      318.48      297.73     14.68 o
   1  12   2     2565.25     2576.40     21.35 o
   2  12   2       53.47       53.72      5.02 o
   3  12   2     1280.60     1305.87     39.28 o
   4  12   2       11.79       10.32      2.77 o
   5  12   2      510.39      552.12     11.19 o
   6  12   2       87.64       82.49     16.18 o
   7  12   2      109.48      103.97     17.65 o
   8  12   2      130.14      132.27     13.03 o
  -7  13   2      582.57      566.81     11.54 o
  -6  13   2      237.10      251.84      9.44 o
  -5  13   2       34.56       27.93      6.16 o
  -4  13   2       39.59       37.70      5.62 o
  -3  13   2      589.59      590.44      6.54 o
  -2  13   2     3471.75     3699.46    107.01 o
  -1  13   2     2619.45     2511.57     57.49 o
   0  13   2     4329.14     4239.15     47.25 o
   1  13   2      135.38      101.34     10.89 o
   2  13   2     2062.43     1939.43     25.89 o
   3  13   2      579.24      569.42     15.33 o
   4  13   2     1291.13     1268.97     23.83 o
   5  13   2      530.99      511.88     10.53 o
   6  13   2      429.62      434.06      8.25 o
   7  13   2      740.28      762.57     14.83 o
  -7  14   2      339.88      354.68     13.93 o
  -6  14   2      665.88      704.39     13.25 o
  -5  14   2      208.64      204.82     17.46 o
  -4  14   2      305.96      315.78     12.46 o
  -3  14   2      545.32      517.06     11.72 o
  -2  14   2      260.88      242.32     18.83 o
  -1  14   2     1428.50     1472.76     18.77 o
   0  14   2        0.30        2.23      2.85 o
   1  14   2     2089.65     2171.78     55.94 o
   2  14   2        1.64        9.81      7.72 o
   3  14   2     1000.07     1046.91     20.42 o
   4  14   2      198.24      212.43     30.81 o
   5  14   2       36.38       27.85      7.34 o
   6  14   2       17.40        6.98      6.91 o
  -6  15   2       14.61        8.51      5.93 o
  -5  15   2      374.96      402.76     11.25 o
  -4  15   2      503.26      452.92     11.03 o
  -3  15   2      147.09      132.65     13.99 o
  -2  15   2      531.37      499.65      9.15 o
  -1  15   2        1.45        2.59      3.10 o
   0  15   2      619.60      583.60      9.90 o
   1  15   2       35.30       22.07      5.40 o
   2  15   2     2300.83     2476.19     45.60 o
   3  15   2      993.11     1016.63     29.42 o
   4  15   2      385.38      405.68     17.19 o
   5  15   2      198.39      237.64     15.71 o
  -5  16   2       16.14       12.13      7.98 o
  -4  16   2     1150.24     1197.47     22.39 o
  -3  16   2      508.25      499.31     10.49 o
  -2  16   2      185.89      161.55      8.23 o
  -1  16   2      523.89      547.34     15.67 o
   0  16   2        0.76        4.34      4.07 o
   1  16   2        9.32       11.92      7.08 o
   2  16   2       60.80       62.23     13.20 o
   3  16   2      163.82      169.95     14.47 o
   4  16   2       43.00       21.54      7.83 o
  -3  17   2      273.38      249.17     12.91 o
  -2  17   2      466.09      457.01     10.61 o
  -1  17   2        2.42        3.58      2.87 o
   0  17   2       11.55       10.03      3.28 o
   1  17   2        2.39        3.30      3.46 o
   2  17   2        7.31       10.51      4.40 o
   3  17   2       19.34       11.56      6.22 o
 -11   0   3      251.91      247.79     47.49 o
  -9   0   3      934.39      946.44     27.75 o
  -7   0   3     2394.57     2415.49     17.92 o
  -5   0   3      448.93      446.75     11.99 o
  -3   0   3       64.35       66.75      4.15 o
  -1   0   3     2819.45     2718.42     12.66 o
   1   0   3     8503.75     8763.05     78.94 o
   3   0   3     4655.85     5442.72     57.82 o
   5   0   3     5036.27     5557.50     26.63 o
   9   0   3     1058.58      956.84     41.33 o
 -11   1   3      212.41      231.87     30.34 o
 -10   1   3      952.02      968.55     32.58 o
  -9   1   3     2218.18     2339.35     34.41 o
  -8   1   3      811.72      840.85     18.94 o
  -7   1   3       23.21       23.79      3.42 o
  -6   1   3     2399.75     2434.54     22.31 o
  -5   1   3     6791.53     7274.00     58.35 o
  -4   1   3      837.25      860.62      9.75 o
  -3   1   3        2.46        4.24      1.13 o
  -2   1   3    12821.59    13257.42     37.16 o
  -1   1   3     2004.85     1987.17     12.52 o
   0   1   3      475.91      519.94      6.11 o
   1   1   3     1385.08     1317.63      9.14 o
   2   1   3    12240.48    12492.59     75.16 o
   3   1   3      124.55      141.25      2.67 o
   4   1   3     2874.96     2647.05     26.64 o
   5   1   3      139.37      111.88      2.86 o
   6   1   3     9636.50     9706.07    123.04 o
   7   1   3     1242.91     1216.27     10.76 o
   8   1   3     3495.77     3684.76     42.17 o
   9   1   3      120.89      108.62      5.13 o
  10   1   3      437.43      420.19      8.62 o
 -11   2   3      387.04      397.84     14.29 o
 -10   2   3      522.47      502.84     31.83 o
  -9   2   3     1517.08     1533.82     41.44 o
  -8   2   3     2447.90     2430.18     32.27 o
  -7   2   3      771.84      664.62     29.56 o
  -6   2   3     1244.24     1231.43     30.25 o
  -5   2   3      965.07     1118.30     13.65 o
  -4   2   3      867.95     1097.05     14.10 o
  -3   2   3        2.32        8.47      1.31 o
  -2   2   3     6800.22     7081.12     15.40 o
  -1   2   3     1396.03     1305.52      7.88 o
   0   2   3    18632.88    20583.62     48.24 o
   1   2   3     1486.28     1475.10     11.24 o
   2   2   3     2703.86     2730.73     15.98 o
   3   2   3     3940.62     3539.24     28.91 o
   4   2   3       53.78       88.39      2.87 o
   5   2   3     4824.23     4865.22     40.59 o
   6   2   3      247.69      224.04      4.46 o
   7   2   3     5155.60     5024.22     77.91 o
   8   2   3      246.66      209.59      6.94 o
   9   2   3     1336.04     1349.14     19.82 o
  10   2   3      218.43      220.26      9.44 o
 -11   3   3      160.22      159.74     25.76 o
 -10   3   3      497.23      551.26     26.34 o
  -9   3   3     1593.36     1673.53     44.56 o
  -8   3   3      774.92      740.91     22.42 o
  -7   3   3      480.88      470.64     11.14 o
  -6   3   3       10.40       12.23      2.85 o
  -5   3   3      462.57      523.80      9.29 o
  -4   3   3      288.82      289.72      4.40 o
  -3   3   3       60.92      119.85      2.63 o
  -2   3   3     3347.01     3580.42     71.60 o
  -1   3   3      172.90      145.76      3.12 o
   0   3   3     5560.61     5772.70     32.50 o
   1   3   3      855.12      609.00      8.26 o
   2   3   3    14313.53    15721.89     27.77 o
   3   3   3     1168.29     1259.45     11.14 o
   4   3   3    16551.16    16785.50    334.88 o
   5   3   3      222.98      235.07      5.67 o
   6   3   3      172.23      150.69      6.89 o
   7   3   3      167.19      149.82      4.91 o
   8   3   3      612.01      567.21      9.14 o
   9   3   3      237.45      222.91      9.32 o
  10   3   3      400.29      424.08     10.85 o
 -11   4   3      165.11      156.27     15.34 o
 -10   4   3      223.17      218.92     13.76 o
  -9   4   3      547.19      570.04     10.77 o
  -8   4   3     2967.50     3005.99     28.17 o
  -7   4   3        6.46       11.92      3.83 o
  -6   4   3      143.00      108.01      4.18 o
  -5   4   3      165.68      163.55      5.38 o
  -4   4   3     4289.11     4131.39     25.61 o
  -3   4   3     1294.94     1355.55     13.97 o
  -2   4   3     3682.95     3764.36     76.22 o
  -1   4   3      406.85      378.46      5.26 o
   0   4   3     8618.72     8515.78     61.01 o
   1   4   3     1816.59     1600.55     12.47 o
   2   4   3     8117.00     8807.44     29.82 o
   4   4   3      250.91      276.58      5.43 o
   5   4   3     1501.92     1444.48     22.30 o
   6   4   3     1058.75     1067.44     20.90 o
   7   4   3       25.34       30.91      4.38 o
   8   4   3      109.03      103.86      7.11 o
   9   4   3      304.24      309.92      9.99 o
  10   4   3       70.09       67.07      9.25 o
 -10   5   3      326.62      331.90     24.34 o
  -9   5   3      112.96       94.93     16.01 o
  -8   5   3      664.91      625.71     11.70 o
  -7   5   3     2873.72     2970.21     57.45 o
  -6   5   3       85.67      108.36      7.59 o
  -5   5   3     6964.96     7174.07     70.28 o
  -4   5   3      313.13      380.46     11.88 o
  -3   5   3    13023.22    13700.91     60.23 o
  -2   5   3      136.64      114.20      2.57 o
  -1   5   3     4333.21     4160.85     18.95 o
   0   5   3      137.15      119.36      2.78 o
   1   5   3      367.73      411.76      4.33 o
   2   5   3      227.69      194.98      3.78 o
   3   5   3      504.92      378.05      7.92 o
   4   5   3     2290.62     2367.89     12.29 o
   5   5   3     1169.56     1111.55     32.71 o
   6   5   3     1428.17     1284.12     45.53 o
   7   5   3       12.14       14.75      2.95 o
   8   5   3      816.40      798.68     11.03 o
   9   5   3      676.86      642.41     17.25 o
  10   5   3     1067.78     1135.13     25.00 o
 -10   6   3      886.27      957.09     13.75 o
  -9   6   3       49.89       52.76     10.97 o
  -8   6   3      154.24      154.67     13.29 o
  -7   6   3      102.48      100.75      6.16 o
  -6   6   3     4328.74     4509.91     60.56 o
  -5   6   3       22.11       13.79      2.66 o
  -4   6   3     8280.24     8645.20     49.72 o
  -3   6   3      184.63      177.23      3.40 o
  -2   6   3     2622.35     2191.59     13.52 o
  -1   6   3     5322.86     5526.39     88.48 o
   0   6   3     1327.08     1423.93     11.32 o
   1   6   3     6577.88     6655.31     54.11 o
   2   6   3       71.74       25.47      2.49 o
   3   6   3      177.89      146.54      4.37 o
   4   6   3     2109.25     2133.52     30.75 o
   5   6   3     3315.41     3368.67     50.83 o
   6   6   3     2492.24     2575.45     33.88 o
   7   6   3      488.37      514.10      9.92 o
   8   6   3       52.53       46.96      7.64 o
   9   6   3       23.75       23.92      4.41 o
  10   6   3      448.74      456.40      9.82 o
 -10   7   3       14.51       11.31      3.86 o
  -9   7   3      920.44      876.78     17.51 o
  -8   7   3       99.60      100.31      8.26 o
  -7   7   3     1356.50     1408.42     18.58 o
  -6   7   3      763.84      771.58      9.27 o
  -5   7   3     4525.71     4604.51     31.27 o
  -4   7   3      163.95      167.65      3.86 o
  -3   7   3    11539.51    12306.62     50.47 o
  -2   7   3     2870.54     2712.35     35.70 o
  -1   7   3     7401.65     7504.48     41.41 o
   0   7   3      982.82      951.16      7.14 o
   1   7   3     6138.73     6388.35     45.37 o
   2   7   3      148.94      181.92      5.81 o
   3   7   3     3668.32     3629.09     52.76 o
   4   7   3      236.24      234.55      6.29 o
   5   7   3       62.88       43.65      4.97 o
   6   7   3      153.04      147.79      6.22 o
   7   7   3      296.57      294.96      8.87 o
   8   7   3       26.11       30.71      6.00 o
   9   7   3      109.75      116.09     10.12 o
 -10   8   3      275.41      258.42     16.13 o
  -9   8   3       11.59       14.25      3.85 o
  -8   8   3     1638.53     1637.25     24.47 o
  -7   8   3     1308.51     1361.20     10.56 o
  -6   8   3     1599.97     1671.17     10.23 o
  -5   8   3      180.11      202.12      4.74 o
  -4   8   3     3152.45     3116.21     27.20 o
  -3   8   3     1712.37     1786.06     60.54 o
  -2   8   3    12007.43    12173.69     33.61 o
  -1   8   3     2260.44     2323.76     32.00 o
   0   8   3     2885.06     2621.25     20.97 o
   1   8   3      720.39      747.72     14.15 o
   2   8   3     4704.16     4694.29     44.38 o
   3   8   3      985.19     1045.26     13.84 o
   4   8   3      538.00      565.52     17.54 o
   5   8   3        4.53        6.88      2.41 o
   6   8   3      151.36      153.15      5.77 o
   7   8   3     1535.83     1503.54     29.61 o
   8   8   3        0.86        6.26      3.00 o
   9   8   3     1116.46     1120.84     12.96 o
  -9   9   3     2824.71     2836.10    106.50 o
  -8   9   3        0.23        3.05      2.50 o
  -7   9   3     2232.79     2267.27     23.42 o
  -6   9   3      654.65      606.48     10.03 o
  -5   9   3     1454.86     1344.98     18.48 o
  -4   9   3        5.58       11.88      2.21 o
  -3   9   3     5248.44     5233.52     42.28 o
  -2   9   3        2.77        4.66      1.80 o
  -1   9   3     3512.87     3665.36     28.05 o
   0   9   3      958.22      951.20     24.23 o
   1   9   3     2729.92     2411.61     26.64 o
   2   9   3      490.43      434.47     10.43 o
   3   9   3      578.12      527.30      7.83 o
   4   9   3      131.59      134.04      5.88 o
   5   9   3     1141.11     1181.42     38.93 o
   6   9   3      206.27      210.25      7.60 o
   7   9   3      115.12      112.40      7.23 o
   8   9   3       86.00       85.44      9.10 o
   9   9   3       14.34       13.35      3.19 o
  -9  10   3       34.30       24.41      7.90 o
  -8  10   3     1797.27     1858.54     19.29 o
  -7  10   3       90.23       73.51      8.39 o
  -6  10   3      865.36      924.95     13.67 o
  -5  10   3       28.44       28.93      4.38 o
  -4  10   3     2043.78     1975.08     26.80 o
  -3  10   3      458.99      458.40     17.22 o
  -2  10   3     3323.76     3371.68     19.10 o
  -1  10   3      543.82      532.01     11.35 o
   0  10   3    15760.13    16128.93     59.74 o
   1  10   3     1157.73     1193.24     16.84 o
   2  10   3     3398.20     3339.46     76.06 o
   3  10   3       63.28       75.45      3.98 o
   4  10   3      108.07      106.77      5.38 o
   5  10   3      170.90      184.60      6.69 o
   6  10   3      608.20      623.62     16.38 o
   7  10   3      585.31      581.17     11.81 o
   8  10   3       16.61       14.63      3.51 o
  -9  11   3      364.78      361.27     14.82 o
  -8  11   3       60.78       46.95      9.62 o
  -7  11   3      852.65      914.23     15.93 o
  -6  11   3      663.39      668.80     14.12 o
  -5  11   3     1775.20     1798.63     11.66 o
  -4  11   3       15.12       22.96      3.82 o
  -3  11   3     1499.04     1388.65     39.01 o
  -2  11   3      304.85      275.17      6.68 o
  -1  11   3     2770.37     2626.94     42.14 o
   0  11   3        3.81        1.55      1.08 o
   1  11   3     7708.96     7736.15    155.38 o
   2  11   3       16.47        7.00      1.56 o
   3  11   3     2959.84     3035.65     38.76 o
   4  11   3      548.61      582.00      9.02 o
   5  11   3       30.73       25.57      3.37 o
   6  11   3      429.65      424.25      8.85 o
   7  11   3      414.83      405.00     11.15 o
   8  11   3       56.58       38.52      6.24 o
  -8  12   3      718.18      748.39     12.85 o
  -7  12   3      323.11      306.21      9.98 o
  -6  12   3     1813.46     1832.11     16.66 o
  -5  12   3      165.89      179.17      6.43 o
  -4  12   3     6292.99     6414.85     42.69 o
  -3  12   3     1224.67     1153.28     27.88 o
  -2  12   3     2204.55     2244.02     38.07 o
  -1  12   3     1472.14     1473.77     34.55 o
   0  12   3      879.39      948.49     38.22 o
   1  12   3      118.51       95.82     15.17 o
   2  12   3     1452.43     1449.46     12.26 o
   3  12   3       47.33       49.97      5.58 o
   4  12   3      605.82      596.48     23.12 o
   5  12   3      266.97      259.90      9.23 o
   6  12   3     1135.28     1116.18     16.17 o
   7  12   3      957.40     1036.70     28.39 o
  -7  13   3      316.36      345.98      8.71 o
  -6  13   3      183.93      160.38     12.93 o
  -5  13   3     1894.81     2003.72     23.17 o
  -4  13   3      124.35      104.36      6.83 o
  -3  13   3     1484.04     1387.41     13.06 o
  -2  13   3     1884.85     1946.18     13.96 o
  -1  13   3     2427.63     2527.26     56.60 o
   0  13   3      300.81      309.72     18.79 o
   1  13   3      586.37      524.73     18.19 o
   2  13   3      120.13      110.18      8.47 o
   3  13   3      394.31      434.04     17.45 o
   4  13   3       36.57       22.96      4.20 o
   5  13   3     1215.46     1254.14     60.27 o
   6  13   3      249.45      205.66     19.96 o
   7  13   3      682.98      661.72     19.20 o
  -7  14   3        8.59       12.42      4.46 o
  -6  14   3      910.16      943.84     14.03 o
  -5  14   3       69.46       58.76     11.34 o
  -4  14   3      897.47      879.90     19.84 o
  -3  14   3      286.48      273.29     10.95 o
  -2  14   3     1235.84     1224.43     34.28 o
  -1  14   3      336.32      306.18     21.31 o
   0  14   3      380.07      391.93     15.13 o
   1  14   3      495.02      456.72     11.60 o
   2  14   3      632.16      627.50     16.86 o
   3  14   3     3138.21     3168.01     56.61 o
   4  14   3     1507.80     1618.14     26.37 o
   5  14   3      624.26      581.70     52.22 o
   6  14   3      521.88      536.95     36.05 o
  -6  15   3      259.02      234.89     20.94 o
  -5  15   3     1100.89     1146.78     25.34 o
  -4  15   3      341.99      341.70     11.80 o
  -3  15   3     2559.72     2356.00     61.81 o
  -2  15   3       23.38       25.36      4.86 o
  -1  15   3      273.74      254.26     10.99 o
   0  15   3      832.10      862.27     31.60 o
   1  15   3      100.01      124.78     10.05 o
   2  15   3      989.96     1012.86     19.29 o
   3  15   3      118.18       85.19     23.29 o
   4  15   3      420.80      345.78     14.29 o
   5  15   3      172.32      157.98     32.13 o
  -5  16   3       19.72       17.64      7.88 o
  -4  16   3       42.17       45.16      8.10 o
  -3  16   3       58.74       53.51      7.13 o
  -2  16   3      273.21      262.57      9.07 o
  -1  16   3      127.28      113.57      8.57 o
   0  16   3      870.68      958.14     89.90 o
   1  16   3      230.05      273.57     23.21 o
   2  16   3      161.25      150.83     11.85 o
   3  16   3      171.32      172.73     31.93 o
   4  16   3       45.31       53.85     12.45 o
  -3  17   3      249.57      204.82     22.10 o
  -2  17   3       46.16       28.14      8.86 o
  -1  17   3      490.92      448.32     12.73 o
   0  17   3      105.93      100.20      8.77 o
   1  17   3      179.14      153.20     10.45 o
   2  17   3     1179.16     1143.96     17.62 o
 -10   0   4       42.96       50.16     25.02 o
  -8   0   4     1099.29     1061.00      9.73 o
  -6   0   4    11280.30    11931.80    195.94 o
  -4   0   4     3373.49     3482.76     36.70 o
  -2   0   4      916.31     1064.46      8.96 o
   2   0   4    19239.80    18831.34     50.76 o
   6   0   4     2066.02     2093.72     24.91 o
   8   0   4     2881.02     2748.13     65.99 o
  10   0   4      580.54      575.22     36.71 o
 -11   1   4       41.87       45.99     12.11 o
 -10   1   4      261.09      235.74     33.49 o
  -9   1   4       71.11       76.91     16.59 o
  -8   1   4      623.89      553.88     12.69 o
  -7   1   4     1429.29     1500.30     19.95 o
  -6   1   4     1189.41     1266.18      6.73 o
  -5   1   4     1077.74     1061.86     12.06 o
  -4   1   4      915.96     1203.12     13.94 o
  -3   1   4      365.84      340.45      4.41 o
  -2   1   4       85.53      103.50      1.64 o
  -1   1   4     7961.91     8121.02     29.87 o
   0   1   4        2.15       17.10      1.56 o
   1   1   4    20778.61    19470.98     72.16 o
   2   1   4     2470.10     2650.76     13.64 o
   3   1   4     6014.70     5799.66     66.55 o
   4   1   4     1416.16     1544.79     37.12 o
   5   1   4     1464.98     1402.85     16.79 o
   6   1   4       86.86       96.00      4.14 o
   7   1   4      825.04      865.62      6.94 o
   8   1   4      558.78      585.23     13.52 o
   9   1   4     1635.10     1570.02     11.69 o
  10   1   4      469.29      451.60     10.16 o
 -11   2   4       12.37       14.72      4.80 o
 -10   2   4      516.34      489.23     31.69 o
  -9   2   4      367.22      370.03     10.70 o
  -8   2   4       45.90       62.00     10.66 o
  -7   2   4     1676.67     1748.95     70.47 o
  -6   2   4     1450.33     1569.45     13.65 o
  -5   2   4     2049.05     2194.66     57.22 o
  -4   2   4      246.31      182.82      6.78 o
  -3   2   4     3933.32     4305.46     31.93 o
  -2   2   4    14650.02    14655.40    117.68 o
  -1   2   4        4.77        6.59      1.05 o
   0   2   4    11375.68    11538.52     43.25 o
   1   2   4     3658.10     3514.99     11.99 o
   2   2   4     5764.30     5580.34     29.74 o
   3   2   4     1245.20     1599.10     16.95 o
   4   2   4     4536.75     4440.36     18.28 o
   5   2   4        2.06        4.58      1.52 o
   6   2   4     3285.03     3261.78     63.37 o
   7   2   4       14.84       15.80      2.91 o
   8   2   4     1858.40     1914.97     21.99 o
   9   2   4      192.06      174.77      5.45 o
  10   2   4      326.44      306.89      8.75 o
 -11   3   4       51.97       41.26     10.49 o
 -10   3   4       36.42       18.88     10.12 o
  -9   3   4      145.85      148.75     10.55 o
  -8   3   4      350.04      353.31     14.34 o
  -7   3   4       10.37        7.31      5.19 o
  -6   3   4     3693.25     3782.12     27.93 o
  -5   3   4     3615.90     3943.97     14.34 o
  -4   3   4     5923.76     6182.11     52.37 o
  -3   3   4     7502.89     7241.71     43.35 o
  -2   3   4      405.56      354.07      7.32 o
  -1   3   4     4389.09     4130.44     23.99 o
   0   3   4      124.53       97.27      2.47 o
   1   3   4       97.01      119.83      7.04 o
   2   3   4     2916.97     3044.33     25.93 o
   3   3   4     6368.59     6225.72     26.18 o
   4   3   4     1142.74     1114.72      6.57 o
   5   3   4    13983.02    14375.40     82.11 o
   6   3   4      192.30      181.91      4.68 o
   7   3   4     4303.58     4209.47     55.31 o
   8   3   4     1553.45     1511.20     25.64 o
   9   3   4      353.35      305.15     11.28 o
  10   3   4      753.28      756.79     24.98 o
 -11   4   4       81.55       83.00     18.19 o
 -10   4   4       13.52       12.29      6.04 o
  -9   4   4     1268.27     1170.88     59.00 o
  -8   4   4      105.97      105.75     17.71 o
  -7   4   4     2709.74     2722.82     53.13 o
  -6   4   4     1607.38     1663.71     30.41 o
  -5   4   4     1305.89     1324.17     29.57 o
  -4   4   4     7359.17     7435.53     58.93 o
  -3   4   4      421.47      394.63      9.96 o
  -2   4   4    10520.58    10194.60    103.28 o
  -1   4   4     2213.12     2327.61     16.01 o
   0   4   4    10245.27    10502.71     43.69 o
   1   4   4     1367.53     1478.71      8.88 o
   2   4   4     1245.10     1092.71     19.10 o
   3   4   4     2208.41     2379.22     23.55 o
   4   4   4     3223.33     3149.92     20.82 o
   5   4   4     1356.50     1398.93      6.82 o
   6   4   4     3651.91     3545.66     53.00 o
   7   4   4       90.74       92.51      3.70 o
   8   4   4      307.37      315.68      6.72 o
   9   4   4       23.45       21.97      4.44 o
  10   4   4      417.93      411.32      8.16 o
 -10   5   4      758.17      779.47     33.00 o
  -9   5   4      138.42      147.88     12.74 o
  -8   5   4     1297.21     1368.66     17.50 o
  -7   5   4        7.29        7.80      2.86 o
  -6   5   4     1770.29     1752.98     25.35 o
  -5   5   4      199.41      187.80      7.60 o
  -4   5   4      522.45      418.01     18.36 o
  -3   5   4     1205.67     1116.90     12.20 o
  -2   5   4     7769.20     8440.27     93.77 o
  -1   5   4    11079.40    11546.29     27.35 o
   0   5   4     1734.82     1874.67     17.26 o
   1   5   4     2287.11     2421.20     28.69 o
   2   5   4      798.69      975.69     13.06 o
   3   5   4     1640.63     1632.58     31.60 o
   4   5   4     1645.58     1600.38     20.89 o
   6   5   4     3046.02     3073.82     28.12 o
   7   5   4     2071.50     1980.98     28.56 o
   8   5   4      281.82      281.03      7.90 o
   9   5   4      326.15      317.15      7.79 o
  10   5   4       28.25       29.72      5.23 o
 -10   6   4      503.88      514.55     23.50 o
  -9   6   4     1666.06     1697.45     20.77 o
  -8   6   4       45.83       39.10      6.80 o
  -7   6   4     2267.84     2325.01     32.90 o
  -6   6   4      674.17      708.35     13.75 o
  -5   6   4     1811.91     1855.24     11.41 o
  -4   6   4      160.71      163.52      9.89 o
  -3   6   4     3315.72     3177.15     16.05 o
  -2   6   4      226.34      322.46      5.69 o
   0   6   4     3092.71     2980.57     26.59 o
   1   6   4     7806.88     8154.39     28.53 o
   2   6   4     1096.66      965.05     17.28 o
   3   6   4      652.84      583.02      8.15 o
   4   6   4     1532.74     1518.25     14.80 o
   5   6   4     2424.60     2434.31     22.02 o
   6   6   4     3197.59     3320.27     62.82 o
   7   6   4     1683.36     1638.29     23.67 o
   8   6   4      499.41      506.41     12.92 o
   9   6   4      486.98      506.02      9.03 o
 -10   7   4     2439.49     2382.60     46.82 o
  -9   7   4      185.06      176.44     17.84 o
  -8   7   4     3651.92     3753.29     40.17 o
  -7   7   4     1205.56     1212.20     25.50 o
  -6   7   4     2189.07     2177.60     58.62 o
  -5   7   4       53.01       53.39      7.31 o
  -4   7   4      141.26      127.44      3.27 o
  -3   7   4        7.41        7.76      1.63 o
  -2   7   4      298.96      255.97     15.77 o
  -1   7   4      427.51      427.62      9.01 o
   0   7   4     1606.80     1577.20     44.00 o
   1   7   4    14565.67    15526.37     90.28 o
   2   7   4        5.82        9.54      1.32 o
   3   7   4     3171.46     3219.95     19.84 o
   4   7   4       66.84       82.35      6.04 o
   5   7   4      247.01      259.24      5.96 o
   6   7   4     1115.80     1185.41     34.00 o
   7   7   4        6.39        5.94      2.88 o
   8   7   4       11.33       14.85      3.35 o
   9   7   4       45.21       49.98      5.17 o
 -10   8   4      230.63      236.81     12.31 o
  -9   8   4      736.01      724.22     11.35 o
  -8   8   4        1.14       -1.04      3.47 o
  -7   8   4     2299.35     2373.27     28.55 o
  -6   8   4     1049.15     1000.21     13.86 o
  -5   8   4     1615.05     1486.89     26.30 o
  -4   8   4     1488.35     1490.43     20.02 o
  -3   8   4     2763.99     2682.71     13.47 o
  -2   8   4       11.71       14.09      2.58 o
  -1   8   4     6222.61     6731.95     77.11 o
   0   8   4        4.32        5.43      1.43 o
   1   8   4      481.20      497.63      9.23 o
   2   8   4     2798.78     2636.70      7.79 o
   3   8   4      101.32       95.94     10.07 o
   4   8   4     1358.79     1407.63     13.78 o
   5   8   4      255.57      234.95      5.96 o
   6   8   4      206.30      219.09      5.78 o
   7   8   4      719.98      694.86      9.84 o
   8   8   4       17.87       12.38      4.48 o
   9   8   4       82.44       94.09      8.69 o
  -9   9   4      146.61      164.11      9.90 o
  -8   9   4     1272.12     1227.70     18.26 o
  -7   9   4        7.68        9.67      2.41 o
  -6   9   4     4384.63     4617.59     70.50 o
  -5   9   4        0.12        1.86      0.92 o
  -4   9   4     4803.37     4790.59     30.89 o
  -3   9   4       27.05       35.25      5.01 o
  -2   9   4     2200.76     2423.32     50.93 o
  -1   9   4      510.29      585.22     22.39 o
   0   9   4      103.80       96.86      6.99 o
   1   9   4      208.11      229.56      4.81 o
   2   9   4       35.89       32.46      2.52 o
   3   9   4     1749.87     1704.18     38.93 o
   4   9   4      558.99      543.49     10.47 o
   5   9   4      119.25      122.19      7.27 o
   6   9   4      203.66      202.94      8.21 o
   7   9   4       94.68       98.82      8.02 o
   8   9   4     2882.54     3093.77     23.19 o
   9   9   4        2.48        5.44      3.26 o
  -9  10   4     1407.11     1512.60     33.78 o
  -8  10   4      270.43      269.03      9.72 o
  -7  10   4     2360.89     2504.76     33.40 o
  -6  10   4      305.16      308.64      8.78 o
  -5  10   4     3668.37     3688.41     23.40 o
  -4  10   4       78.70       65.95      4.43 o
  -3  10   4      672.12      630.86     12.44 o
  -2  10   4        0.33        0.16      2.96 o
  -1  10   4      575.29      643.59     14.36 o
   0  10   4      110.62      102.47      7.19 o
   1  10   4      675.34      628.27     13.52 o
   2  10   4     1058.13     1054.55     53.09 o
   3  10   4      221.98      204.89      6.51 o
   4  10   4       90.31       94.51      8.65 o
   5  10   4       48.68       52.43      7.20 o
   6  10   4        8.76        9.24      3.63 o
   7  10   4      167.05      184.09      9.97 o
   8  10   4        5.05        2.79      2.66 o
  -9  11   4       31.28       17.76      5.36 o
  -8  11   4      694.59      698.34     18.79 o
  -7  11   4      465.60      477.67     12.09 o
  -6  11   4     1493.25     1532.69     23.36 o
  -5  11   4        4.30        7.05      2.65 o
  -4  11   4     2149.02     2235.07     35.09 o
  -3  11   4        9.12       16.35      3.60 o
  -2  11   4     2339.50     2217.36     21.88 o
  -1  11   4      457.23      438.80      9.68 o
   0  11   4      103.49       98.40     15.72 o
   1  11   4     2305.90     2253.65     55.07 o
   2  11   4      843.77      818.45     27.40 o
   3  11   4      397.71      426.93      6.23 o
   4  11   4        8.95        6.34      2.39 o
   5  11   4        8.15       11.50      5.08 o
   6  11   4      144.17      138.16     11.14 o
   7  11   4       95.98       92.28      9.95 o
   8  11   4       35.39       29.28      6.59 o
  -8  12   4      410.12      423.08     20.43 o
  -7  12   4     1441.17     1457.23     23.18 o
  -6  12   4      190.60      183.84      7.20 o
  -5  12   4     1092.08     1114.26     24.56 o
  -4  12   4      105.52       88.14      5.84 o
  -3  12   4     1470.56     1429.04     25.47 o
  -2  12   4        7.96        7.95      2.91 o
  -1  12   4      291.10      266.17      5.72 o
   0  12   4     1747.51     1864.34     29.64 o
   1  12   4      683.51      608.74     29.15 o
   2  12   4     1242.89     1242.15     32.23 o
   3  12   4        2.84        0.01      3.24 o
   4  12   4      102.97      105.42      9.11 o
   5  12   4      114.21      109.92      9.39 o
   6  12   4       29.49       38.74      6.95 o
   7  12   4      184.91      179.15     10.28 o
  -7  13   4        1.65        5.40      2.50 o
  -6  13   4      475.86      469.82     13.91 o
  -5  13   4      457.03      464.38      6.72 o
  -4  13   4       88.34       76.43      8.49 o
  -3  13   4      684.46      691.10     24.98 o
  -2  13   4      363.16      330.93      6.09 o
  -1  13   4     2243.20     2258.77     31.52 o
   0  13   4      211.48      193.38      6.70 o
   1  13   4      198.88      168.69     14.45 o
   2  13   4       65.07       51.37     12.39 o
   3  13   4      312.05      315.79     15.17 o
   4  13   4      744.14      748.74     18.59 o
   5  13   4      952.73      952.20     21.98 o
   6  13   4        2.79        9.48      4.28 o
   7  13   4       21.24       14.25      4.76 o
  -7  14   4      316.92      307.62     13.25 o
  -6  14   4       22.73       15.56      5.07 o
  -5  14   4       14.29       26.00      5.50 o
  -4  14   4       78.79       77.95     10.10 o
  -3  14   4      387.82      387.30     10.08 o
  -2  14   4     2434.28     2378.54     47.39 o
  -1  14   4     2563.40     2532.66     26.30 o
   0  14   4      774.41      751.73     14.32 o
   1  14   4     1260.75     1250.33     37.89 o
   2  14   4      450.15      521.00     14.27 o
   3  14   4      103.99       90.77     11.23 o
   4  14   4     1520.76     1505.78     23.65 o
   5  14   4      344.20      384.63     26.18 o
   6  14   4      217.13      195.86     14.66 o
  -6  15   4      278.47      264.06      9.69 o
  -5  15   4      133.18      120.38     20.07 o
  -4  15   4      407.89      409.06     11.44 o
  -3  15   4     1035.25      990.14     46.13 o
  -2  15   4       50.02       41.42      5.56 o
  -1  15   4     1237.89     1218.01     50.48 o
   0  15   4      631.11      682.68     39.73 o
   1  15   4      783.49      737.70     30.10 o
   2  15   4        8.40       12.28      6.47 o
   3  15   4      649.12      615.76     14.81 o
   4  15   4       15.58        7.54      7.93 o
   5  15   4      361.03      359.46     23.49 o
  -4  16   4     1955.53     1955.40     41.19 o
  -3  16   4      403.82      375.84     23.23 o
  -2  16   4     2476.03     2423.24     87.93 o
  -1  16   4       21.07       15.66      5.93 o
   0  16   4     2369.64     2628.15    302.21 o
   1  16   4       71.89       60.47     11.23 o
   2  16   4      291.76      326.29     25.58 o
   3  16   4        0.60       -2.05      7.15 o
   4  16   4      224.68      248.62     21.96 o
  -3  17   4       87.19       84.11     12.78 o
  -2  17   4       57.28       33.45     10.67 o
  -1  17   4     1229.82     1314.25    123.23 o
   0  17   4        1.43        2.96      4.76 o
   1  17   4      563.82      566.72     51.58 o
   2  17   4       44.00       35.91      8.08 o
 -11   0   5       68.22       65.48     25.72 o
  -9   0   5      253.57      215.88     27.44 o
  -7   0   5     1361.99     1133.11     30.42 o
  -5   0   5     9811.82     9876.47     43.03 o
  -3   0   5    19460.45    20355.48     35.61 o
  -1   0   5    11972.55    12207.07     44.07 o
   3   0   5    12122.75    13383.98     40.49 o
   5   0   5      222.86      217.97      6.31 o
   7   0   5     1669.31     1603.41     13.42 o
   9   0   5        0.06        0.33      3.40 o
 -11   1   5      665.11      681.41     26.00 o
 -10   1   5      977.00      953.29     20.53 o
  -9   1   5      128.40      140.62     18.20 o
  -8   1   5     1193.37     1305.33     13.24 o
  -7   1   5        5.57        4.93      1.70 o
  -6   1   5     5667.06     5789.08     30.96 o
  -5   1   5      119.01      150.22      2.41 o
  -4   1   5    31812.72    35387.55    143.47 o
  -3   1   5      766.58      818.45      8.43 o
  -2   1   5     8316.22     8299.94     33.75 o
  -1   1   5     4540.64     4369.71     14.22 o
   0   1   5     5024.62     4553.02     27.53 o
   1   1   5       76.81       81.48      2.18 o
   2   1   5     1353.55     1237.07     17.39 o
   3   1   5     5773.58     6107.12     17.14 o
   4   1   5     3260.09     3343.64     32.47 o
   5   1   5       30.79       31.77      3.62 o
   6   1   5     1284.04     1297.35     22.54 o
   7   1   5      195.45      189.63      4.98 o
   8   1   5       19.67       19.69      3.43 o
   9   1   5      334.36      317.30      8.98 o
  10   1   5        1.30        2.62      3.02 o
 -11   2   5      116.14       94.07     27.24 o
 -10   2   5      143.61      142.86     21.28 o
  -9   2   5     1119.00     1098.24     32.40 o
  -8   2   5        4.13        3.98      3.30 o
  -7   2   5     2637.54     2567.96    110.41 o
  -6   2   5      138.33      121.27      2.76 o
  -5   2   5     6720.63     6595.56     43.39 o
  -3   2   5    10850.06    11123.10     63.28 o
  -2   2   5       10.51       37.27      1.92 o
  -1   2   5     5384.24     5789.57     22.76 o
   0   2   5     2132.85     2234.88     12.61 o
   1   2   5     8875.38     8485.04     47.42 o
   2   2   5       92.57       86.44      2.08 o
   3   2   5      594.47      504.86      9.06 o
   4   2   5      732.49      693.47     14.42 o
   5   2   5     2678.89     2591.35     20.52 o
   6   2   5      984.64      971.53     22.89 o
   7   2   5        4.16        6.21      2.28 o
   8   2   5        3.03        2.95      1.98 o
   9   2   5        4.91        8.45      3.85 o
  10   2   5      879.42      820.23     21.37 o
 -11   3   5     1029.34     1141.53     67.41 o
 -10   3   5       89.83       86.85     21.00 o
  -9   3   5      332.49      291.57      8.59 o
  -8   3   5     5638.78     5698.12     73.61 o
  -7   3   5        3.46        2.29      3.39 o
  -6   3   5     4664.73     4880.08     24.59 o
  -5   3   5       88.48       86.55      5.24 o
  -4   3   5      612.88      519.51      8.92 o
  -3   3   5      845.59      776.67     15.97 o
  -2   3   5     9491.95     9447.58     20.34 o
  -1   3   5       98.11      105.38      4.40 o
   0   3   5    11109.90    11375.30     35.62 o
   1   3   5        8.21       15.56      1.47 o
   2   3   5    15306.26    15075.17     47.05 o
   3   3   5      765.76      528.01     10.13 o
   4   3   5      551.58      501.43      6.92 o
   5   3   5     1907.76     2171.66     27.21 o
   6   3   5      118.41      125.76      5.17 o
   7   3   5      566.52      551.93      9.34 o
   8   3   5      275.45      264.30      9.52 o
   9   3   5       51.07       49.73      6.85 o
  10   3   5      207.74      183.20      7.39 o
 -11   4   5       57.52       56.73     13.50 o
 -10   4   5     1028.56     1054.53     18.82 o
  -9   4   5     2909.73     2902.78     98.97 o
  -8   4   5      163.03      161.17      9.79 o
  -7   4   5     6420.89     6919.10     58.70 o
  -6   4   5      550.64      542.15     10.78 o
  -5   4   5     4354.38     4510.07     30.94 o
  -4   4   5       16.33       19.59      2.36 o
  -3   4   5     2475.19     2637.90     16.22 o
  -2   4   5       91.69      115.40      2.72 o
  -1   4   5     2333.09     2016.32     17.69 o
   0   4   5     3464.52     3498.46     21.72 o
   1   4   5     6254.21     5943.80     13.11 o
   2   4   5     1539.12     1539.02     19.40 o
   3   4   5     2648.77     2713.22      6.26 o
   4   4   5      463.40      427.84      9.68 o
   5   4   5      238.19      232.19      5.21 o
   6   4   5      897.61      867.86     20.21 o
   7   4   5      136.91      137.66      4.30 o
   8   4   5      835.05      806.88     13.70 o
   9   4   5       63.84       67.29      6.71 o
  10   4   5       55.37       33.87      6.51 o
 -10   5   5       84.97       92.34     24.03 o
  -9   5   5       25.39       30.54      7.07 o
  -8   5   5      989.63     1037.81     16.46 o
  -7   5   5      306.57      284.51      6.58 o
  -6   5   5     1922.85     1820.09     15.03 o
  -5   5   5     2219.49     2204.46     27.45 o
  -4   5   5      794.53      778.23     22.14 o
  -3   5   5       32.96       57.14      3.78 o
  -2   5   5     1278.86     1087.06     11.70 o
  -1   5   5     5212.22     5412.83     52.75 o
   0   5   5     4446.81     4399.17     43.46 o
   1   5   5       55.28       49.36      4.72 o
   2   5   5     5293.23     5149.77     54.54 o
   3   5   5      888.16      958.36     25.62 o
   4   5   5      229.45      203.81      5.97 o
   5   5   5       21.42       19.21      2.94 o
   6   5   5      523.59      474.62      7.01 o
   7   5   5     4102.10     4029.44     45.35 o
   8   5   5       20.13       19.09      4.32 o
   9   5   5     1529.64     1586.68     32.16 o
 -10   6   5      139.99      148.51      9.54 o
  -9   6   5      416.65      416.50     11.03 o
  -8   6   5      452.72      442.30     12.86 o
  -7   6   5     1869.39     2035.02     30.18 o
  -6   6   5      603.37      641.30      9.73 o
  -5   6   5     2104.77     2140.73     19.36 o
  -4   6   5     4964.79     4908.38     18.76 o
  -3   6   5      548.74      432.00      6.90 o
  -2   6   5     2788.94     2938.51     46.33 o
  -1   6   5     1092.09      915.60     24.77 o
   1   6   5     1856.89     1778.63     21.55 o
   2   6   5     2103.54     1765.76     90.64 o
   3   6   5     1147.28     1190.97     23.59 o
   4   6   5      248.70      242.00      5.99 o
   5   6   5       86.85       97.14      7.64 o
   6   6   5     2696.36     2795.31     32.30 o
   7   6   5     1533.07     1535.17     15.51 o
   8   6   5     4267.20     4312.09     28.53 o
   9   6   5      246.60      218.52      7.44 o
 -10   7   5        7.52        2.65      4.95 o
  -9   7   5      784.41      788.49     15.20 o
  -8   7   5       37.21       36.37      5.69 o
  -7   7   5      594.82      590.20     11.48 o
  -6   7   5     1113.47     1124.11     10.08 o
  -5   7   5      927.44      939.28      8.61 o
  -4   7   5     4448.05     4462.19     42.39 o
  -3   7   5      115.22      100.51      4.49 o
  -2   7   5      719.75      803.65     45.62 o
  -1   7   5      878.30      892.88     18.59 o
   0   7   5       99.21      119.47      4.47 o
   1   7   5     2740.05     2681.64     28.75 o
   2   7   5        6.81       10.82      2.45 o
   3   7   5     1779.81     1846.44     21.47 o
   4   7   5      341.85      335.49     15.98 o
   5   7   5      610.34      549.28     20.78 o
   6   7   5     1058.35     1110.78     11.17 o
   7   7   5     1272.17     1271.81     14.95 o
   8   7   5      827.18      762.74     25.79 o
   9   7   5     1580.36     1427.27     16.67 o
 -10   8   5      580.38      556.44     14.86 o
  -9   8   5       44.02       31.95      5.23 o
  -8   8   5     1631.99     1664.19     24.93 o
  -7   8   5       86.99      105.32      8.08 o
  -6   8   5     1018.78     1029.26     13.19 o
  -5   8   5      189.86      225.25     11.71 o
  -4   8   5        1.67        4.96      2.87 o
  -3   8   5     2722.16     2648.26     21.56 o
  -2   8   5      161.13      178.08      8.03 o
  -1   8   5      349.30      313.77     13.35 o
   0   8   5       31.38       48.67      7.87 o
   1   8   5       11.83       22.08      2.55 o
   2   8   5     2081.08     2003.83     18.52 o
   3   8   5        7.54       12.11      3.52 o
   4   8   5     1680.30     1705.36     49.63 o
   5   8   5     2508.71     2472.04     85.93 o
   6   8   5      220.95      241.73      8.34 o
   7   8   5      274.43      282.97      9.89 o
   8   8   5     1709.92     1736.94     66.94 o
   9   8   5       25.18       12.77      3.89 o
  -9   9   5     1314.15     1321.88     16.97 o
  -8   9   5       42.93       38.67      6.74 o
  -7   9   5       27.14       27.94      4.68 o
  -6   9   5        0.70        2.47      2.09 o
  -5   9   5        4.49        4.20      2.52 o
  -4   9   5       37.95       32.61      4.35 o
  -3   9   5       28.97       27.99      4.51 o
  -2   9   5       13.82       10.85      1.43 o
  -1   9   5      204.67      194.00     13.06 o
   0   9   5        1.20        5.83      1.04 o
   1   9   5      640.48      566.08     12.95 o
   2   9   5     2671.19     2729.49     39.62 o
   3   9   5     9694.04    10377.74     56.13 o
   4   9   5      418.72      443.95     13.74 o
   5   9   5     2185.35     2312.50     27.46 o
   6   9   5      237.74      231.19      8.86 o
   7   9   5     1824.53     1725.29     18.96 o
   8   9   5      388.38      318.02      8.34 o
  -9  10   5        0.10        5.42      3.23 o
  -8  10   5     1165.29     1217.72     18.74 o
  -7  10   5        3.94        5.10      2.76 o
  -6  10   5      284.61      267.35      6.80 o
  -5  10   5        1.20        2.10      1.32 o
  -4  10   5        1.11        1.50      1.39 o
  -3  10   5       66.53       72.03      4.04 o
  -2  10   5      766.89      767.45     18.76 o
  -1  10   5       50.38       66.15      7.42 o
   0  10   5      163.56      140.32      6.29 o
   1  10   5     1233.54     1144.79     14.36 o
   2  10   5     2284.04     2200.12     26.81 o
   3  10   5       34.10       25.25      4.55 o
   4  10   5     2956.14     2903.77     79.06 o
   5  10   5        1.08        6.45      3.98 o
   6  10   5     1008.95     1036.44     15.08 o
   7  10   5      108.96       92.16     11.35 o
   8  10   5       91.54       92.51     14.27 o
  -8  11   5       13.25       12.86      4.25 o
  -7  11   5      925.64      978.90     14.13 o
  -6  11   5       27.64       26.34      6.27 o
  -5  11   5       78.59       74.77      8.36 o
  -4  11   5      933.80      907.28     16.72 o
  -3  11   5        2.42        6.19      2.87 o
  -2  11   5        6.96        3.34      2.94 o
  -1  11   5      244.20      223.86      9.49 o
   0  11   5        2.20        1.30      1.84 o
   1  11   5     1340.84     1236.87     26.61 o
   2  11   5       89.93       89.88      9.90 o
   3  11   5     1310.76     1391.15     34.33 o
   4  11   5       41.21       44.26      6.71 o
   5  11   5     2133.53     2203.02     24.67 o
   6  11   5       30.77       25.01      5.46 o
   7  11   5      961.62     1037.24     31.57 o
  -8  12   5       10.27        6.16      3.03 o
  -7  12   5       64.22       65.26     13.44 o
  -6  12   5      119.07      114.10      6.72 o
  -5  12   5      503.29      517.38      9.78 o
  -4  12   5      411.71      401.48      6.31 o
  -3  12   5     2068.92     2053.02     50.72 o
  -2  12   5       92.46       89.36      8.93 o
  -1  12   5      942.65      956.56     29.96 o
   0  12   5      254.08      267.77     20.23 o
   1  12   5      368.01      333.52     29.71 o
   2  12   5      515.07      484.56     24.90 o
   3  12   5      626.85      623.59     10.84 o
   4  12   5      409.88      417.19     10.94 o
   5  12   5      167.39      205.14     12.22 o
   6  12   5     2174.50     2203.37     51.99 o
   7  12   5      439.36      427.38     11.34 o
  -7  13   5     1047.63     1055.96     17.69 o
  -6  13   5       46.43       36.78      7.29 o
  -5  13   5     1831.17     1760.97     44.77 o
  -4  13   5      527.00      506.48      7.64 o
  -3  13   5        6.63        9.29      2.38 o
  -2  13   5      388.23      402.03     12.67 o
  -1  13   5      507.91      489.10     17.79 o
   0  13   5     1356.75     1220.92     35.58 o
   1  13   5      743.52      849.70     52.42 o
   2  13   5       79.81       92.31     12.69 o
   3  13   5       21.83       15.31      5.42 o
   4  13   5       35.92       36.72      7.73 o
   5  13   5      523.96      513.45     28.90 o
   6  13   5      159.54      150.90     19.57 o
  -6  14   5     1207.94     1182.35     30.65 o
  -5  14   5      442.49      428.25     12.38 o
  -4  14   5       15.45       13.87      4.04 o
  -3  14   5      189.41      207.84      9.74 o
  -2  14   5      588.63      527.94     10.06 o
  -1  14   5      488.00      512.24     24.66 o
   0  14   5     1386.84     1309.68     41.20 o
   1  14   5      827.65      960.35     42.35 o
   2  14   5      191.79      174.03     17.00 o
   3  14   5       97.93       91.32     14.96 o
   4  14   5      567.62      605.15     21.62 o
   5  14   5       72.70       74.78     11.64 o
  -6  15   5      910.38      893.96     19.89 o
  -5  15   5        4.05        6.02      2.95 o
  -4  15   5      172.13      157.24      7.40 o
  -3  15   5       18.17        9.14      2.79 o
  -2  15   5      526.46      515.19     18.23 o
  -1  15   5       32.14       22.13      4.73 o
   0  15   5     1648.35     1637.08     33.10 o
   1  15   5      160.91      149.90     20.58 o
   2  15   5     2706.66     2739.39    104.57 o
   3  15   5        5.51       11.38      7.01 o
   4  15   5      667.07      700.83     17.45 o
   5  15   5       72.10       62.75     18.54 o
  -4  16   5       98.03       77.11     12.90 o
  -3  16   5      209.83      211.43      7.59 o
  -2  16   5        6.99        2.56      2.33 o
  -1  16   5      563.39      627.05     45.80 o
   0  16   5       16.84       11.33     10.23 o
   1  16   5     2556.67     2759.82    167.55 o
   2  16   5      271.86      281.19     13.81 o
   3  16   5      626.19      624.40     28.84 o
  -2  17   5      585.31      609.84     34.09 o
  -1  17   5       80.06       51.68     17.79 o
   0  17   5      679.87      689.14     13.96 o
   1  17   5       12.72        9.40      5.11 o
 -10   0   6      750.30      834.77     31.43 o
  -8   0   6     8371.98     7946.64     27.12 o
  -6   0   6     5300.92     5290.93     22.20 o
  -4   0   6     5909.89     6168.47     17.64 o
  -2   0   6     8270.39     9120.99     72.43 o
   0   0   6     3471.21     3759.55     14.00 o
   2   0   6     3341.29     3089.35     23.15 o
   4   0   6      753.27      708.75     22.45 o
   6   0   6     2345.36     2392.10     14.49 o
   8   0   6     1412.70     1369.79     18.17 o
  10   0   6        8.88        5.25      7.93 o
 -11   1   6      921.65      931.65     23.66 o
 -10   1   6        8.56       14.17      6.98 o
  -9   1   6     2704.63     2964.97     78.52 o
  -8   1   6       95.85       77.58      8.93 o
  -7   1   6     2607.48     2566.77     43.06 o
  -6   1   6      618.11      598.32      7.70 o
  -5   1   6     2246.19     2044.56     33.49 o
  -4   1   6       98.96      107.62      4.05 o
  -3   1   6     5128.75     5417.36     26.43 o
  -2   1   6     6613.73     7175.06     29.93 o
  -1   1   6    10047.54     9811.61     56.32 o
   0   1   6      153.83      112.43      2.60 o
   1   1   6     3813.07     3697.32     29.94 o
   2   1   6        9.39       16.54      1.83 o
   3   1   6     1114.42     1100.87     18.08 o
   4   1   6      413.18      429.24      8.63 o
   5   1   6       41.60       35.48      3.73 o
   6   1   6      307.67      324.28     12.08 o
   7   1   6      169.09      163.33      4.40 o
   8   1   6       10.05        6.24      2.34 o
   9   1   6      164.44      152.10      5.95 o
  10   1   6       63.54       49.79      9.75 o
 -11   2   6       45.21       40.70      7.58 o
 -10   2   6     1672.13     1721.88     27.16 o
  -9   2   6        0.20        1.37      4.07 o
  -8   2   6     2224.51     2472.34     46.43 o
  -7   2   6      218.31      213.63     12.27 o
  -6   2   6     3025.05     2938.84     30.73 o
  -5   2   6      265.70      251.66     11.37 o
  -4   2   6     8136.35     8600.98    103.44 o
  -3   2   6     1637.96     1532.91     20.35 o
  -2   2   6     6790.45     6714.88     18.40 o
  -1   2   6     7305.93     7336.06     69.08 o
   0   2   6      580.21      483.84      7.61 o
   1   2   6      245.21      294.45      5.20 o
   2   2   6        7.48        8.90      1.26 o
   3   2   6      426.79      457.87     16.81 o
   4   2   6        0.07        3.24      1.46 o
   5   2   6       75.94       69.39      4.18 o
   6   2   6        4.08        8.29      1.97 o
   7   2   6      514.58      505.33     10.44 o
   8   2   6      551.03      562.20     23.39 o
   9   2   6      490.46      495.26      9.38 o
  10   2   6      947.44      934.87     44.01 o
 -11   3   6      613.10      614.08     20.53 o
 -10   3   6        4.19        8.08      6.28 o
  -9   3   6      440.74      413.20     10.19 o
  -8   3   6      122.25      111.76     10.82 o
  -7   3   6     4559.35     4520.48     71.34 o
  -6   3   6      215.01      234.18      6.98 o
  -5   3   6     7618.50     8017.79     45.69 o
  -4   3   6      366.37      393.82      4.33 o
  -3   3   6     9911.72     9715.19     94.87 o
  -2   3   6     6712.58     6864.20     30.75 o
  -1   3   6     5208.93     5579.47     16.34 o
   0   3   6     5878.41     6608.26    102.26 o
   1   3   6      412.76      535.76      9.23 o
   2   3   6     1323.61     1251.28     27.24 o
   3   3   6       32.44       54.71      3.23 o
   4   3   6       12.18       15.60      1.83 o
   5   3   6       15.24       16.27      2.63 o
   6   3   6     1343.03     1329.82     12.68 o
   7   3   6      401.45      414.82      6.27 o
   8   3   6      579.54      580.94     10.87 o
   9   3   6      893.53      897.73     18.00 o
  10   3   6      102.88      102.48     11.50 o
 -11   4   6       75.17       72.44     14.07 o
 -10   4   6      187.07      197.64     23.92 o
  -9   4   6      693.18      709.81     13.22 o
  -8   4   6       89.23       94.26      8.75 o
  -7   4   6      294.44      282.89      8.42 o
  -6   4   6     4295.14     4338.78     32.50 o
  -5   4   6      719.72      634.77      9.20 o
  -4   4   6     3032.65     2896.20     40.81 o
  -3   4   6      129.10      131.52      4.40 o
  -2   4   6    11555.17    12469.44     72.48 o
  -1   4   6      478.03      459.63      5.96 o
   0   4   6      630.41      520.45      9.37 o
   1   4   6     5014.77     4887.11    127.60 o
   2   4   6      146.70      154.74      2.30 o
   3   4   6     4708.23     4970.74     41.99 o
   4   4   6     1682.82     1683.20     29.69 o
   5   4   6      788.85      851.04     23.78 o
   6   4   6       11.93       11.94      2.18 o
   7   4   6      311.60      294.79      7.44 o
   8   4   6      128.53      102.60      7.41 o
   9   4   6       13.65       13.76      4.77 o
 -10   5   6      558.42      634.38     16.86 o
  -9   5   6      251.50      251.53     10.53 o
  -8   5   6        0.05        3.69      3.09 o
  -7   5   6     1814.40     1921.84     29.97 o
  -6   5   6     4363.07     4570.37     43.33 o
  -5   5   6     5485.76     5668.25     81.31 o
  -4   5   6     1224.83     1134.90     30.11 o
  -3   5   6     8806.09     8726.68     90.32 o
  -2   5   6      226.72      196.00      7.99 o
  -1   5   6      124.86      115.94      5.05 o
   0   5   6     5898.36     6286.59     43.73 o
   1   5   6      259.75      312.11     12.31 o
   2   5   6     8254.93     8819.19     27.11 o
   3   5   6      150.81      149.84      6.57 o
   4   5   6     3980.02     3932.76     49.64 o
   5   5   6       52.88       77.08      4.59 o
   6   5   6       23.35       27.73      3.53 o
   7   5   6       86.12       84.99      5.92 o
   8   5   6      233.63      259.99      8.51 o
   9   5   6      470.99      536.63     17.12 o
 -10   6   6      584.84      573.00     24.15 o
  -9   6   6      277.22      243.85      9.56 o
  -8   6   6      352.02      373.45      8.80 o
  -7   6   6      180.06      186.52     16.01 o
  -6   6   6     3023.06     3053.62     55.90 o
  -5   6   6     4558.29     4883.97     61.34 o
  -4   6   6     3457.55     3472.52     50.65 o
  -3   6   6      315.61      291.14     13.44 o
  -2   6   6      641.42      607.93      8.58 o
  -1   6   6     1649.24     1734.19     25.92 o
   0   6   6      348.98      271.84      7.66 o
   1   6   6     4792.95     4803.31     82.26 o
   2   6   6      982.06      965.34     13.29 o
   3   6   6     3964.82     3895.66     35.58 o
   4   6   6      226.88      210.05      8.05 o
   5   6   6     2767.74     2756.80     40.78 o
   6   6   6      776.15      766.16     18.73 o
   7   6   6       48.47       52.44      5.46 o
   8   6   6        8.67        8.61      3.48 o
   9   6   6      533.08      512.63      9.85 o
 -10   7   6      267.47      278.28     12.28 o
  -9   7   6      557.58      581.27     16.71 o
  -8   7   6        9.03        6.97      1.96 o
  -7   7   6      812.50      781.71     11.14 o
  -6   7   6      292.01      251.80      6.18 o
  -5   7   6      631.79      620.91     15.50 o
  -4   7   6     1438.85     1264.79      8.89 o
  -3   7   6        7.04       16.21      2.88 o
  -2   7   6       28.52       26.31      3.31 o
  -1   7   6     2502.79     2453.20     23.51 o
   0   7   6     2901.13     2827.34     31.48 o
   1   7   6     1478.76     1538.65     28.36 o
   2   7   6     4765.49     4802.26     44.58 o
   3   7   6      163.11      156.98      7.24 o
   4   7   6    10863.76    11493.40    127.37 o
   5   7   6     1414.39     1400.65     42.08 o
   6   7   6      864.35      936.90     38.59 o
   7   7   6       22.92       22.89      5.10 o
   8   7   6      280.33      270.69     12.07 o
   9   7   6     1132.34     1190.51     37.09 o
 -10   8   6       76.48       58.43     12.56 o
  -9   8   6       20.97       16.61      3.51 o
  -8   8   6     2138.43     2242.54     33.78 o
  -7   8   6      170.11      170.13      9.47 o
  -6   8   6      366.74      376.55      7.15 o
  -5   8   6      834.68      867.20      9.74 o
  -4   8   6      373.21      351.56      6.83 o
  -2   8   6       18.50       24.32      4.19 o
  -1   8   6     5829.45     5777.88     37.37 o
   0   8   6      827.35      805.61     35.64 o
   1   8   6     2860.44     2850.33     17.06 o
   2   8   6      140.72      141.43      7.64 o
   3   8   6     5489.40     5832.58     77.51 o
   4   8   6     1185.36     1215.19     14.69 o
   5   8   6     2915.79     3064.59     27.76 o
   6   8   6      227.76      227.26     13.89 o
   7   8   6      266.80      319.60      8.49 o
   8   8   6       48.49       45.35      6.38 o
  -9   9   6      302.99      319.76     12.62 o
  -8   9   6      430.41      426.39      9.57 o
  -7   9   6       52.14       49.90      7.04 o
  -6   9   6       76.30       69.42      9.38 o
  -5   9   6        9.21        8.19      1.77 o
  -4   9   6      940.65      919.95      9.67 o
  -3   9   6      127.97      142.51      4.77 o
  -2   9   6     7004.20     6768.67     53.52 o
  -1   9   6      157.08      113.66     15.77 o
   0   9   6     2676.81     2610.65     49.10 o
   1   9   6      661.56      605.18     17.93 o
   2   9   6      123.38      131.86      8.78 o
   3   9   6      140.71      143.70     10.73 o
   4   9   6     1927.13     1832.10     81.16 o
   5   9   6        8.50        9.66      3.61 o
   6   9   6     2326.64     2304.07     21.63 o
   7   9   6        6.36        1.66      3.63 o
   8   9   6      798.89      836.56     49.61 o
  -9  10   6       35.09       34.79      6.33 o
  -8  10   6       59.46       59.09      9.85 o
  -7  10   6      250.14      238.29     11.40 o
  -6  10   6       13.45       16.50      3.30 o
  -5  10   6       60.00       55.31      8.65 o
  -4  10   6        3.59        6.99      2.84 o
  -3  10   6     1289.99     1241.56     26.31 o
  -2  10   6       34.53       56.10     11.06 o
  -1  10   6     3876.93     3878.11     38.54 o
   0  10   6      407.60      447.28     18.00 o
   1  10   6     2773.36     2589.67     41.45 o
   2  10   6      418.04      446.10     11.90 o
   3  10   6     3100.15     3399.33     57.64 o
   4  10   6      171.73      165.12      7.87 o
   5  10   6     3329.33     3382.60     56.54 o
   6  10   6       90.58       96.02     10.48 o
   7  10   6     3078.29     3148.32     71.13 o
   8  10   6       26.19       23.97      5.11 o
  -8  11   6       32.01       42.00      8.85 o
  -7  11   6       35.67       35.96      7.08 o
  -6  11   6      260.28      236.49     12.39 o
  -5  11   6        1.33        4.63      4.28 o
  -4  11   6      331.98      338.81      6.47 o
  -3  11   6      608.86      569.24     21.11 o
  -2  11   6     2118.30     2146.67     19.54 o
  -1  11   6      226.29      230.32     11.75 o
   0  11   6     2384.84     2542.73     31.38 o
   1  11   6      109.05      122.35      9.21 o
   2  11   6     4574.60     4429.77     62.23 o
   3  11   6      210.81      209.14      6.94 o
   4  11   6      374.38      441.69     11.35 o
   5  11   6      906.57      956.73     66.90 o
   6  11   6      827.43      842.68     13.73 o
   7  11   6       37.37       28.07      5.92 o
  -8  12   6     1076.35     1067.32     14.49 o
  -7  12   6      239.43      221.97     25.58 o
  -6  12   6      343.40      346.37     11.47 o
  -5  12   6      479.92      469.31     12.59 o
  -4  12   6       27.06       23.77      4.66 o
  -3  12   6      353.07      358.33     15.18 o
  -2  12   6      140.14      133.73      7.78 o
  -1  12   6     1087.33     1078.98     81.46 o
   0  12   6      759.40      704.70     18.23 o
   1  12   6     1698.84     1959.84    108.97 o
   2  12   6      190.50      171.21     16.68 o
   3  12   6      795.91      757.34     19.23 o
   4  12   6      158.88      148.20     28.45 o
   5  12   6     1309.90     1353.38     30.94 o
   6  12   6      465.05      440.39     10.54 o
   7  12   6      720.29      687.05     37.43 o
  -7  13   6      540.98      540.66     14.06 o
  -6  13   6      304.61      350.67      9.33 o
  -5  13   6       28.72       28.03      5.23 o
  -4  13   6      205.21      198.68     10.64 o
  -3  13   6      172.15      165.35     10.06 o
  -2  13   6       37.73       41.85      5.31 o
  -1  13   6       23.75       20.72      4.10 o
   0  13   6     1195.59     1148.85     62.33 o
   1  13   6      144.04      142.72     12.77 o
   2  13   6     2562.28     2784.35     56.18 o
   3  13   6      258.61      271.77     11.47 o
   4  13   6     2888.31     2977.20     58.45 o
   5  13   6       41.04       33.63      8.16 o
   6  13   6     1045.69     1031.99     20.10 o
  -6  14   6      587.28      598.64     21.74 o
  -5  14   6        8.31        5.05      2.37 o
  -4  14   6      589.18      598.97     11.20 o
  -3  14   6       83.80       62.81     13.24 o
  -2  14   6      466.83      463.12      9.23 o
  -1  14   6       11.34       10.70      3.36 o
   0  14   6       46.44       35.93      9.03 o
   1  14   6      977.50     1053.33     56.33 o
   2  14   6       52.35       44.87      6.58 o
   3  14   6     1945.92     1932.80     48.34 o
   4  14   6       87.14       64.45     14.07 o
   5  14   6      118.83      105.16     21.95 o
  -5  15   6     1300.38     1318.19     21.92 o
  -4  15   6      359.80      344.61      8.53 o
  -3  15   6     1568.42     1532.96     75.98 o
  -2  15   6      861.93      870.75     26.31 o
  -1  15   6      183.31      212.91     22.24 o
   0  15   6      584.22      613.30     13.74 o
   1  15   6       37.27       47.36     11.87 o
   2  15   6      154.13      154.64     10.86 o
   3  15   6        6.05        4.23      4.20 o
   4  15   6      509.34      532.79     23.48 o
  -4  16   6     1298.73     1214.86     18.91 o
  -3  16   6       45.64       43.47      8.74 o
  -2  16   6      449.21      465.53     28.90 o
  -1  16   6      907.59      955.54     34.55 o
   0  16   6       17.57       11.06      5.07 o
   1  16   6       65.02       75.39     12.29 o
   2  16   6       34.25       27.06      7.16 o
   3  16   6       11.88        7.45      9.28 o
  -2  17   6      135.33       74.27     29.48 o
  -1  17   6      174.41      134.87     22.16 o
   0  17   6      291.61      302.56     36.78 o
 -11   0   7     1318.36     1335.38     33.10 o
  -9   0   7     1115.48     1163.44     28.93 o
  -7   0   7      734.06      764.15     50.67 o
  -5   0   7     1368.54     1320.60     22.94 o
  -3   0   7      197.63      271.03      4.19 o
  -1   0   7     1204.26     1747.17     17.42 o
   1   0   7       78.98       82.26      7.05 o
   5   0   7       45.48       44.69      5.42 o
   7   0   7     1107.13     1139.53     11.38 o
   9   0   7      460.86      424.49     19.96 o
 -11   1   7      111.32      108.53     29.91 o
 -10   1   7      752.29      835.74     20.50 o
  -9   1   7      538.37      471.16     17.29 o
  -8   1   7     1095.63     1108.15     33.16 o
  -7   1   7     1293.50     1114.48     64.31 o
  -6   1   7     2966.76     3001.62     23.38 o
  -5   1   7      671.91      643.95      7.72 o
  -4   1   7     1755.44     1620.62     16.94 o
  -3   1   7     1457.82     1561.06     15.18 o
  -2   1   7      773.01      718.19      9.25 o
  -1   1   7      694.46      587.82      7.69 o
   0   1   7     5425.23     5507.99     31.86 o
   1   1   7       15.53       19.38      3.17 o
   2   1   7     3575.77     3599.36     31.20 o
   3   1   7     3497.58     3773.92     32.79 o
   4   1   7     1327.19     1365.88     20.92 o
   5   1   7       64.75       70.24      5.88 o
   6   1   7     1953.92     1947.25     14.76 o
   7   1   7      353.90      316.96      5.38 o
   8   1   7     2183.77     2312.14     32.99 o
   9   1   7        7.24        6.79      2.34 o
 -11   2   7     1310.93     1368.31     33.94 o
 -10   2   7        0.49        5.98      5.29 o
  -9   2   7     1848.11     1919.77     40.24 o
  -8   2   7       49.08       80.00     12.01 o
  -7   2   7     1645.08     1664.32     22.16 o
  -6   2   7      693.46      662.52     33.55 o
  -5   2   7      858.45      826.86     54.17 o
  -4   2   7      150.79      151.78      2.98 o
  -3   2   7      976.84      985.41     28.46 o
  -2   2   7      708.94      765.38      7.41 o
  -1   2   7      206.50      207.64      5.85 o
   0   2   7     1122.07     1119.71     25.66 o
   1   2   7      242.07      197.14      2.59 o
   2   2   7     2827.87     2710.54     36.28 o
   3   2   7     2153.06     2388.28     23.74 o
   4   2   7      851.50      893.03      7.73 o
   5   2   7     2324.36     2395.94     23.94 o
   6   2   7       25.37       18.30      2.91 o
   7   2   7      841.97      800.09     16.85 o
   8   2   7       12.80       10.02      2.16 o
   9   2   7      845.39      889.33     21.85 o
 -11   3   7       36.87       27.16      7.81 o
 -10   3   7     2799.52     2921.84     93.55 o
  -9   3   7       29.51       17.29      4.84 o
  -8   3   7     1182.69     1251.35     36.64 o
  -7   3   7      813.50      843.00     18.61 o
  -6   3   7      486.63      515.51      7.95 o
  -5   3   7      763.78      770.46     37.83 o
  -4   3   7     1074.57     1123.41     89.44 o
  -3   3   7      418.02      330.29      6.73 o
  -2   3   7       68.47       34.91      2.61 o
  -1   3   7      249.29      241.96      7.01 o
   0   3   7     9815.65    10937.04     28.83 o
   1   3   7     6195.58     5687.96     79.11 o
   2   3   7      683.94      734.07      9.15 o
   3   3   7     1266.69     1247.82     18.20 o
   4   3   7     5861.30     5879.09     45.80 o
   5   3   7      361.70      411.71     11.18 o
   6   3   7     1132.02     1204.05     33.30 o
   7   3   7        6.08        4.97      1.69 o
   8   3   7      392.61      386.78     21.18 o
   9   3   7       21.33       14.70      5.19 o
 -10   4   7      561.07      587.88     50.60 o
  -9   4   7     1485.18     1626.25     18.43 o
  -8   4   7      354.47      305.28      6.65 o
  -7   4   7     1753.46     1616.52     26.65 o
  -6   4   7     2277.58     2360.15     72.85 o
  -5   4   7      275.25      235.74     11.71 o
  -4   4   7     2537.53     2272.46     35.69 o
  -3   4   7      121.87      165.15      4.98 o
  -2   4   7      527.66      514.86     17.91 o
  -1   4   7     4271.17     4595.32     23.97 o
   0   4   7     3071.58     2926.84     50.17 o
   1   4   7      106.93      137.62      3.64 o
   2   4   7     3755.59     3966.96     25.52 o
   3   4   7     2402.56     2276.56     21.33 o
   4   4   7     3013.59     2945.82     25.08 o
   5   4   7     3691.96     3683.13     77.29 o
   6   4   7       79.43      105.66      3.38 o
   7   4   7     2227.79     2269.32     61.59 o
   8   4   7      158.69      150.90      6.61 o
   9   4   7      597.13      626.10     14.55 o
 -10   5   7      849.75      902.93     43.77 o
  -9   5   7      339.85      343.73     17.38 o
  -8   5   7     1349.04     1332.41     24.23 o
  -7   5   7      354.97      306.33      7.58 o
  -6   5   7      138.91      143.81      7.00 o
  -5   5   7     2098.16     2111.46      7.75 o
  -4   5   7     1679.54     1690.49     18.77 o
  -3   5   7    13483.13    14091.47     57.45 o
  -2   5   7       27.47       25.41      3.83 o
  -1   5   7     3983.81     3885.50     21.13 o
   0   5   7      791.37      829.79      9.63 o
   1   5   7     2342.36     2234.96     22.68 o
   2   5   7      564.26      500.87     17.60 o
   3   5   7      479.65      424.30     15.44 o
   4   5   7      123.25      133.46      6.61 o
   5   5   7     1517.13     1431.38     12.02 o
   6   5   7     1375.72     1447.54     43.74 o
   7   5   7     1290.57     1322.29     23.36 o
   8   5   7      205.25      188.29      8.91 o
   9   5   7       96.74       99.39     17.03 o
 -10   6   7      330.45      345.78     18.12 o
  -9   6   7      328.18      339.09     10.47 o
  -8   6   7      225.72      224.60     11.78 o
  -7   6   7      203.08      165.93     13.61 o
  -6   6   7       53.38       59.95      8.22 o
  -5   6   7      492.94      426.48     16.92 o
  -4   6   7     6747.85     6923.11    189.42 o
  -3   6   7     1286.44     1308.76     18.77 o
  -2   6   7     9545.78     9841.95     33.57 o
  -1   6   7        0.47        2.51      0.71 o
   0   6   7     5423.33     5128.80     43.30 o
   1   6   7      168.89      179.41      7.07 o
   2   6   7     1283.82     1301.51     40.78 o
   3   6   7      183.72      171.89      8.42 o
   4   6   7       96.47      118.85      7.11 o
   5   6   7     1204.13     1101.05     18.27 o
   6   6   7     3218.57     3095.24     39.70 o
   7   6   7     2531.18     2523.22     44.84 o
   8   6   7       11.27       11.64      3.28 o
   9   6   7      244.54      241.33      8.65 o
 -10   7   7       90.32       86.67      9.77 o
  -9   7   7     1151.09     1174.14     28.57 o
  -8   7   7      158.59      170.40     12.39 o
  -7   7   7      768.24      809.32     29.86 o
  -6   7   7     1713.58     1648.51     12.48 o
  -5   7   7     2247.02     2053.88     55.84 o
  -4   7   7     1701.69     1659.68     38.86 o
  -3   7   7     3566.54     3285.33     65.92 o
  -2   7   7     1282.42     1301.17     35.85 o
  -1   7   7     6755.52     6581.66    104.56 o
   0   7   7     1097.16     1107.52     10.25 o
   1   7   7     2483.32     2879.52     12.97 o
   2   7   7      249.33      242.52      9.61 o
   3   7   7     1802.90     1735.79     42.89 o
   4   7   7      447.26      466.34     10.23 o
   5   7   7     1372.83     1462.45     32.57 o
   6   7   7      418.32      392.01     10.02 o
   7   7   7      931.59      899.01     11.49 o
   8   7   7     1681.67     1683.99     50.85 o
 -10   8   7       95.14       60.25     21.25 o
  -9   8   7      490.41      491.14     12.97 o
  -8   8   7     1624.04     1691.10     28.96 o
  -7   8   7       35.85       43.97      8.48 o
  -6   8   7     1326.94     1390.74     26.54 o
  -5   8   7      368.91      409.54      6.75 o
  -4   8   7     6092.62     5961.40     29.46 o
  -3   8   7      770.13      737.49     68.75 o
  -2   8   7     6903.00     6637.81     77.66 o
  -1   8   7      674.15      636.96     25.68 o
   0   8   7     4214.97     3918.96     16.25 o
   1   8   7      553.83      600.03     17.21 o
   2   8   7     1630.15     1505.10     30.06 o
   3   8   7       51.32       55.53      7.15 o
   4   8   7     1426.70     1433.85     19.40 o
   5   8   7      485.14      387.80      9.34 o
   6   8   7     1811.28     1803.67     29.39 o
   7   8   7       62.21       48.59      8.64 o
   8   8   7       26.81       15.24      5.02 o
  -9   9   7     1385.43     1371.88     32.77 o
  -8   9   7        0.56        3.64      2.20 o
  -7   9   7     2327.34     2291.28     18.42 o
  -6   9   7      129.16      134.82     11.69 o
  -5   9   7     1142.33     1160.33     40.51 o
  -4   9   7      370.14      374.63      6.07 o
  -3   9   7     5552.01     5435.77     79.62 o
  -2   9   7      946.51      885.35     79.25 o
  -1   9   7     3760.82     3622.02     28.31 o
   0   9   7       55.23       40.74      5.06 o
   1   9   7     7664.01     7942.10     18.60 o
   2   9   7       68.00       80.22     13.31 o
   3   9   7     1633.14     1660.27     49.69 o
   4   9   7      649.46      577.12     11.24 o
   5   9   7     1874.55     1796.39     21.37 o
   6   9   7      157.11      138.36      8.95 o
   7   9   7       76.66       75.88     10.78 o
   8   9   7      206.28      179.21     17.63 o
  -9  10   7       72.09       64.82     16.05 o
  -8  10   7     1513.25     1585.60     18.57 o
  -7  10   7      202.58      233.70     19.05 o
  -6  10   7     3127.68     3272.13     52.55 o
  -5  10   7        0.41        5.11      2.09 o
  -4  10   7     1431.97     1371.63     16.35 o
  -3  10   7       37.14       31.23      4.50 o
  -2  10   7      973.92     1032.62     37.17 o
  -1  10   7      280.74      266.00     18.09 o
   0  10   7     2170.21     2056.93     39.12 o
   1  10   7      823.07      785.97     43.82 o
   2  10   7     4038.33     3826.53     24.45 o
   3  10   7      570.10      515.31     42.94 o
   4  10   7     1747.34     1804.44     51.20 o
   5  10   7       92.88       86.59      9.37 o
   6  10   7       53.72       62.64      7.74 o
   7  10   7      181.48      178.13     10.17 o
  -8  11   7       72.24       61.36     15.01 o
  -7  11   7     2413.32     2495.29     28.39 o
  -6  11   7      605.46      578.46     11.91 o
  -5  11   7     6139.24     6139.75    104.28 o
  -4  11   7      739.80      739.47     11.39 o
  -3  11   7     1951.91     2061.73     22.66 o
  -2  11   7       25.57       34.38      7.35 o
  -1  11   7     2171.66     2183.86     17.41 o
   0  11   7     1070.77     1052.75     19.36 o
   1  11   7     2039.13     1995.53    116.55 o
   2  11   7       42.01       44.85      8.76 o
   3  11   7     2964.91     3106.75    110.10 o
   4  11   7       53.45       64.24      6.52 o
   5  11   7      450.45      447.42     14.22 o
   6  11   7       37.40       41.06      7.57 o
   7  11   7      275.62      271.41     10.68 o
  -8  12   7       84.45       64.77     17.66 o
  -7  12   7       25.49       24.74      6.25 o
  -6  12   7      817.04      808.19     10.80 o
  -5  12   7      386.37      321.57     11.96 o
  -4  12   7     2486.96     2350.57     21.40 o
  -3  12   7      169.16      180.20     15.65 o
  -2  12   7     3368.49     3675.09    120.49 o
  -1  12   7      866.85      858.42     77.18 o
   0  12   7     3923.78     3989.90     39.70 o
   1  12   7      607.33      608.09     14.56 o
   2  12   7     1796.38     1835.71     33.24 o
   3  12   7        7.25        6.65      5.37 o
   4  12   7      583.39      597.43     20.30 o
   5  12   7      207.45      185.46     10.01 o
   6  12   7       58.72       69.16      8.06 o
  -7  13   7       38.50       45.08     14.45 o
  -6  13   7      439.60      371.89     16.08 o
  -5  13   7      435.56      450.19     12.66 o
  -4  13   7      285.17      292.60      7.56 o
  -3  13   7     2227.75     2248.29     40.88 o
  -2  13   7      111.21       95.89     11.25 o
  -1  13   7     1387.44     1410.48     93.22 o
   0  13   7        1.47        3.04      6.08 o
   1  13   7      373.38      376.66     12.11 o
   2  13   7      969.97      964.86     72.22 o
   3  13   7      141.33      132.48     20.56 o
   4  13   7      409.74      391.30     13.10 o
   5  13   7      297.61      290.75     20.52 o
   6  13   7       55.81       44.43     13.96 o
  -6  14   7     1171.51     1222.14     29.74 o
  -5  14   7       27.19       12.69      2.60 o
  -4  14   7     1154.55     1177.71     23.60 o
  -3  14   7        4.69        2.12      3.29 o
  -2  14   7     2326.60     2337.97     80.98 o
  -1  14   7       13.91        9.29      4.54 o
   0  14   7      793.24      836.78     18.10 o
   1  14   7       55.30       56.95      9.45 o
   2  14   7      187.79      214.16     31.76 o
   3  14   7      721.09      760.18     19.44 o
   4  14   7      493.60      552.89     32.99 o
   5  14   7      523.69      546.65     19.83 o
  -5  15   7      222.92      216.89     15.55 o
  -4  15   7      355.59      365.64     12.82 o
  -3  15   7      290.98      263.97     13.86 o
  -2  15   7        2.18        0.41      2.86 o
  -1  15   7     1991.59     2163.09     31.66 o
   0  15   7       96.06       95.63     14.94 o
   1  15   7     1631.55     1551.86     26.63 o
   2  15   7       54.46       52.24     15.19 o
   3  15   7      319.39      325.92     15.02 o
   4  15   7      949.81      923.43     19.64 o
  -4  16   7      219.82      208.48     13.20 o
  -3  16   7      156.89      126.77      9.12 o
  -2  16   7        6.95        9.53      3.21 o
  -1  16   7      333.25      298.71     12.77 o
   0  16   7      344.74      362.34     12.84 o
   1  16   7        2.09        1.72      5.40 o
   2  16   7      709.16      798.23     56.06 o
 -10   0   8      693.50      694.78     27.43 o
  -8   0   8      221.96      235.72     13.62 o
  -6   0   8      467.91      428.87     11.12 o
  -4   0   8     3715.47     3648.26     61.60 o
  -2   0   8     2306.17     2135.40     20.18 o
   0   0   8      169.96      212.61      5.99 o
   2   0   8     8925.00     9046.68     84.27 o
   6   0   8     3751.60     4022.07     74.37 o
   8   0   8     1616.30     1633.78     38.54 o
 -11   1   8     1020.80     1069.82     20.42 o
 -10   1   8        3.40        8.09      5.29 o
  -9   1   8      819.00      856.06     22.90 o
  -8   1   8      150.20      164.19     26.29 o
  -7   1   8       75.51       71.14      6.99 o
  -6   1   8       47.27       48.30      6.11 o
  -5   1   8     2083.52     2059.24     32.15 o
  -4   1   8      687.57      720.21      8.29 o
  -3   1   8     1407.54     1439.58     19.69 o
  -2   1   8     2769.34     2618.59     27.96 o
  -1   1   8     3554.57     3489.50     16.89 o
   0   1   8      919.92     1001.58     27.28 o
   1   1   8     3337.77     3151.36     65.41 o
   2   1   8     1997.45     2181.57     26.67 o
   3   1   8     4406.08     4417.50     29.08 o
   4   1   8      113.24      128.53      4.75 o
   5   1   8     6977.00     7434.14     68.29 o
   6   1   8       92.71       98.85      4.52 o
   7   1   8      759.68      778.25     13.41 o
   8   1   8       13.69        6.97      2.80 o
   9   1   8      276.63      258.00      8.50 o
 -11   2   8      506.35      491.57     21.71 o
 -10   2   8      225.36      245.60     23.25 o
  -9   2   8      203.60      177.17     24.53 o
  -8   2   8        2.37        8.20      6.82 o
  -7   2   8        5.89        8.10      2.68 o
  -6   2   8        0.57        2.32      1.91 o
  -5   2   8      338.63      336.05      6.59 o
  -4   2   8      196.84      172.26      6.92 o
  -3   2   8     2630.56     2713.61     22.30 o
  -2   2   8     4732.15     4742.56     12.85 o
  -1   2   8     1184.26     1197.45     15.15 o
   0   2   8     9747.52     9949.91     53.49 o
   1   2   8      427.44      410.18     10.47 o
   2   2   8     1850.62     1671.15     10.53 o
   3   2   8      345.27      323.26      5.53 o
   4   2   8     4121.12     4251.45     58.17 o
   5   2   8      292.85      270.97      7.65 o
   6   2   8     5362.59     5288.36    105.53 o
   7   2   8      458.13      416.84      7.06 o
   8   2   8      870.74      923.08     24.18 o
   9   2   8       78.82       90.79      9.75 o
 -10   3   8      845.08      907.35     20.80 o
  -9   3   8        7.81       11.98      4.41 o
  -8   3   8      113.39      161.55     10.44 o
  -7   3   8        9.49       16.41      4.00 o
  -6   3   8       97.27      116.55      5.82 o
  -5   3   8      834.14      796.17     44.78 o
  -4   3   8     1224.78     1138.69     23.49 o
  -3   3   8     2859.15     2796.30     59.90 o
  -2   3   8       43.85       29.02      3.23 o
  -1   3   8     7332.97     7529.64     44.03 o
   0   3   8      358.83      323.06      9.47 o
   1   3   8      354.23      271.02      7.59 o
   2   3   8      733.00      749.90     24.28 o
   3   3   8     2218.69     2107.99     15.41 o
   4   3   8        4.87        6.57      2.36 o
   5   3   8     1030.84     1069.80     15.41 o
   6   3   8        9.45       11.75      2.28 o
   7   3   8     3178.41     3209.89     94.73 o
   8   3   8      119.11      103.54      6.36 o
   9   3   8     1282.67     1232.56     50.04 o
 -10   4   8      105.67       90.45     13.99 o
  -9   4   8     1184.56     1275.94     16.15 o
  -8   4   8      598.97      598.47     13.94 o
  -7   4   8     2594.99     2471.87     28.67 o
  -6   4   8       67.74       54.99      6.59 o
  -5   4   8     4149.92     3962.76     40.90 o
  -4   4   8      238.78      204.53      5.21 o
  -3   4   8     2593.93     2756.90     35.06 o
  -2   4   8     6301.10     6577.55     62.05 o
  -1   4   8     1180.12     1142.02     14.91 o
   0   4   8     6335.74     6386.76     68.38 o
   1   4   8       41.96       50.84      4.31 o
   2   4   8      313.40      272.86     15.36 o
   3   4   8      964.23      940.14     17.56 o
   4   4   8     1826.57     1788.11     24.88 o
   5   4   8      126.21      121.36      4.43 o
   6   4   8       25.01       33.72      4.18 o
   7   4   8       64.14       70.56      5.92 o
   8   4   8     1581.46     1653.75     16.51 o
   9   4   8      120.35      108.35     11.82 o
 -10   5   8      830.80      848.56     25.79 o
  -9   5   8       60.92       61.29      9.03 o
  -8   5   8     4326.92     4524.30     94.52 o
  -7   5   8        5.45       11.16      2.97 o
  -6   5   8     2063.69     2280.45     49.26 o
  -5   5   8       31.54       30.26      4.82 o
  -4   5   8     1216.54     1128.80     13.72 o
  -3   5   8      203.05      176.37      5.59 o
  -2   5   8     1599.03     1607.46     37.77 o
  -1   5   8     1685.30     1928.08     18.18 o
   0   5   8      664.22      567.28      4.54 o
   1   5   8     5490.70     5388.13     42.95 o
   2   5   8     4680.90     4680.95     16.03 o
   3   5   8      283.53      258.74     12.55 o
   4   5   8      100.52       86.25      6.40 o
   5   5   8      920.69      848.07     16.48 o
   6   5   8      485.42      476.56      7.28 o
   7   5   8     1606.32     1592.86     49.08 o
   8   5   8      105.07      117.55     10.19 o
   9   5   8     2095.71     2075.30     41.51 o
 -10   6   8      862.39      820.18     31.11 o
  -9   6   8     1801.20     1868.03     22.16 o
  -8   6   8       99.07      101.88     13.47 o
  -7   6   8     4015.42     4357.88     53.18 o
  -6   6   8      256.41      243.80      7.03 o
  -5   6   8      235.83      224.28      4.92 o
  -4   6   8      261.72      238.88      6.70 o
  -3   6   8      257.82      206.05     11.71 o
  -2   6   8       20.62       18.28      3.25 o
  -1   6   8     1194.93     1033.65     20.31 o
   0   6   8      821.07      828.28     26.53 o
   1   6   8     1590.05     1660.02     21.47 o
   2   6   8      624.94      606.79     22.77 o
   3   6   8     1226.27     1168.04     14.09 o
   4   6   8      103.07      110.48      6.60 o
   5   6   8      454.54      485.47      9.47 o
   6   6   8      219.52      186.85      7.64 o
   7   6   8      107.83      106.64      8.36 o
   8   6   8      696.64      701.67     31.86 o
 -10   7   8      281.58      264.88     14.69 o
  -9   7   8     1243.83     1220.60     13.20 o
  -8   7   8     3347.83     3572.49     94.64 o
  -7   7   8      671.72      643.62     11.68 o
  -6   7   8    10716.37    10386.53     46.97 o
  -5   7   8     5540.13     5227.59     63.79 o
  -4   7   8     1495.68     1491.70     34.82 o
  -3   7   8      199.57      210.31      6.17 o
  -2   7   8     2593.26     2589.82     12.08 o
  -1   7   8       79.25       54.69     10.73 o
   0   7   8     2905.88     2975.75     37.89 o
   1   7   8       11.47       15.18      2.23 o
   2   7   8     2319.07     2244.16     28.49 o
   3   7   8     1973.55     2210.41     25.40 o
   4   7   8      233.15      223.73      8.15 o
   5   7   8      130.21      170.24      9.92 o
   6   7   8       53.62       48.32      7.62 o
   7   7   8        6.89        9.01      3.61 o
   8   7   8        3.10        4.18      3.56 o
  -9   8   8      965.49     1037.70     20.15 o
  -8   8   8        1.10        5.61      2.36 o
  -7   8   8     4665.72     4807.86     50.54 o
  -6   8   8      300.77      319.32      9.55 o
  -5   8   8     1544.04     1517.83     21.77 o
  -4   8   8      820.90      840.13     14.07 o
  -2   8   8      571.91      580.53     26.93 o
   0   8   8     1214.24     1160.03     23.71 o
   1   8   8     2005.07     2071.01     21.31 o
   2   8   8     1122.50     1163.05    119.17 o
   3   8   8       74.98      107.86     20.25 o
   4   8   8       40.17       28.92      5.24 o
   5   8   8       17.70       23.12      5.30 o
   6   8   8      305.09      288.05     11.39 o
   7   8   8        7.54       13.53      4.72 o
   8   8   8       12.30        3.37      3.08 o
  -9   9   8        0.69        0.83      2.45 o
  -8   9   8     1398.77     1334.02     23.31 o
  -7   9   8       45.83       48.84      7.03 o
  -6   9   8      255.29      287.69      7.46 o
  -5   9   8      122.99      120.69      7.44 o
  -4   9   8     2109.66     2010.19     34.47 o
  -3   9   8      339.19      322.56      9.98 o
  -2   9   8    10080.69     8549.67    193.88 o
  -1   9   8      239.14      210.18     18.04 o
   0   9   8     1145.83     1135.04     45.77 o
   1   9   8        0.13        5.79      2.17 o
   2   9   8       15.11       22.87      5.24 o
   3   9   8       23.36       20.34      4.97 o
   4   9   8      302.10      256.23     15.40 o
   5   9   8       87.86       88.85      9.97 o
   6   9   8       72.65       66.53      8.81 o
   7   9   8        4.80        2.79      5.46 o
  -9  10   8      696.10      715.18     14.70 o
  -8  10   8      525.35      540.20     12.42 o
  -7  10   8     1255.50     1241.09     25.88 o
  -6  10   8       24.43       18.66      3.80 o
  -5  10   8     5401.28     5212.82     62.84 o
  -4  10   8       35.03       29.37      4.87 o
  -2  10   8      332.90      282.15     11.48 o
  -1  10   8     3296.33     3604.24     60.28 o
   0  10   8      167.58      150.64     14.98 o
   1  10   8       95.22       92.52     11.55 o
   2  10   8      825.95      906.15     20.76 o
   3  10   8        3.46        4.42      6.73 o
   4  10   8       22.08       18.36      5.33 o
   5  10   8        2.29        5.98      4.56 o
   6  10   8       39.25       25.53      5.39 o
   7  10   8       34.60       30.55      6.64 o
  -8  11   8      658.25      622.82     13.68 o
  -7  11   8        4.21        8.54      4.22 o
  -6  11   8     2031.03     2080.41     57.36 o
  -5  11   8     1787.92     1680.45     61.55 o
  -4  11   8     4375.98     4425.26    128.15 o
  -3  11   8       17.64       20.81      4.98 o
  -2  11   8      995.34      925.52     18.26 o
  -1  11   8       50.09       54.03      8.89 o
   0  11   8     2491.14     2517.67     84.83 o
   1  11   8       38.16       35.41      7.83 o
   2  11   8      449.59      473.50     11.14 o
   3  11   8     1096.84     1140.27     48.80 o
   4  11   8       49.12       69.82      9.70 o
   5  11   8      750.51      787.20     12.35 o
   6  11   8        2.34        3.61      3.41 o
  -7  12   8      633.18      636.39     13.63 o
  -6  12   8      334.37      308.41      8.27 o
  -5  12   8      529.26      548.46     19.32 o
  -4  12   8        6.75        4.37      2.52 o
  -3  12   8     3622.54     3536.72     41.56 o
  -2  12   8      110.61       88.31      8.24 o
  -1  12   8     1733.49     1747.30     86.11 o
   0  12   8      157.21      140.32     13.89 o
   1  12   8     1336.43     1410.11     90.51 o
   2  12   8      101.17       87.52     14.04 o
   3  12   8      900.80      898.69     41.31 o
   4  12   8      802.56      881.23     82.72 o
   5  12   8        0.84        5.38      3.50 o
   6  12   8      202.07      197.00     11.60 o
  -7  13   8        1.05        1.32      6.87 o
  -6  13   8     1754.06     1664.24     16.25 o
  -5  13   8       40.87       43.09      9.85 o
  -4  13   8     1015.20     1010.86     21.06 o
  -3  13   8      371.52      370.50     16.02 o
  -2  13   8      374.81      336.77      9.64 o
  -1  13   8      974.37     1034.24     44.68 o
   0  13   8      366.14      383.35     11.93 o
   1  13   8      808.89      848.26     37.48 o
   2  13   8      861.37      931.41     17.01 o
   3  13   8      524.65      539.22     12.91 o
   4  13   8       90.61       82.31     15.16 o
   5  13   8      625.71      643.14     18.10 o
  -6  14   8       98.21       76.56     13.39 o
  -5  14   8     2051.59     1944.95     71.84 o
  -4  14   8      501.53      478.68     11.35 o
  -3  14   8       24.01       23.57      5.79 o
  -2  14   8      316.15      306.54     10.11 o
  -1  14   8      327.67      322.84     13.32 o
   0  14   8      641.56      742.39     36.72 o
   1  14   8     1246.63     1416.16    101.36 o
   2  14   8       96.82       80.17     18.32 o
   3  14   8      292.52      325.21     32.28 o
   4  14   8      618.63      629.24     19.44 o
  -5  15   8      404.73      305.17     11.34 o
  -4  15   8      447.62      428.30     10.87 o
  -3  15   8      175.46      164.93     14.00 o
  -2  15   8      869.10      934.63     47.48 o
  -1  15   8      997.27      998.12     28.62 o
   0  15   8      540.80      534.73     41.79 o
   1  15   8      590.85      651.07     23.20 o
   2  15   8      596.01      607.78     25.97 o
   3  15   8      129.05       98.99     21.17 o
  -3  16   8      515.15      521.20     15.51 o
  -2  16   8     1672.03     1751.36     47.73 o
  -1  16   8        6.18        7.77      4.57 o
   0  16   8     2759.44     2819.40     76.51 o
   1  16   8       25.21        9.87      4.85 o
  -9   0   9     1958.72     2070.19     41.49 o
  -7   0   9      333.33      396.68     12.24 o
  -5   0   9     5270.23     5470.04    137.27 o
  -3   0   9    10086.88     9289.13     72.70 o
  -1   0   9     8428.41     8264.77    122.20 o
   1   0   9    15530.46    16448.27    236.39 o
   3   0   9     1843.99     1870.77     15.77 o
   5   0   9      292.16      330.05     10.84 o
   7   0   9      573.04      583.31     22.57 o
   9   0   9      314.43      283.84     26.35 o
 -10   1   9      407.58      435.50     37.11 o
  -9   1   9      123.96      139.76     25.93 o
  -8   1   9     1103.45     1192.81     20.97 o
  -7   1   9      459.19      466.53      9.27 o
  -6   1   9     2541.66     2547.66     47.43 o
  -5   1   9      242.35      216.13      5.03 o
  -4   1   9     1734.16     1721.24     14.78 o
  -3   1   9      215.54      218.70      4.12 o
  -2   1   9    11244.67    11045.19     76.28 o
  -1   1   9     2487.03     2722.89     16.91 o
   0   1   9     8784.58     8648.79     55.31 o
   1   1   9      737.08      725.05     21.39 o
   2   1   9     3270.50     3052.56     22.72 o
   3   1   9      217.91      221.17      6.93 o
   4   1   9      473.35      418.93     11.52 o
   5   1   9      626.24      598.09      9.83 o
   6   1   9     1304.51     1337.63     30.40 o
   7   1   9      404.82      378.65      6.54 o
   8   1   9     1723.24     1706.07     24.98 o
   9   1   9       36.32       26.93      5.55 o
 -10   2   9      673.82      729.70     33.00 o
  -9   2   9       56.44       59.32     12.39 o
  -8   2   9     2476.01     2547.75     28.31 o
  -7   2   9     4418.56     4722.13     81.84 o
  -6   2   9       97.79       81.06     13.15 o
  -5   2   9      443.56      403.28     15.22 o
  -4   2   9     1080.03     1001.96     10.47 o
  -3   2   9     4085.97     3706.16    101.29 o
  -2   2   9     4103.35     4351.91     13.17 o
  -1   2   9     8873.86     8836.31     20.40 o
   0   2   9      104.52       71.50      4.51 o
   1   2   9     7370.32     7385.43     28.04 o
   2   2   9      249.12      209.11     10.60 o
   3   2   9     1413.93     1412.59     14.37 o
   4   2   9     1287.72     1372.82     10.48 o
   5   2   9     1881.52     1826.67     26.89 o
   6   2   9      254.95      270.38      6.26 o
   7   2   9     1709.76     1617.35     25.08 o
   8   2   9      694.79      682.26      9.90 o
   9   2   9       70.18       66.80      9.67 o
 -10   3   9        1.88        7.20      3.53 o
  -9   3   9      610.64      660.15     17.00 o
  -8   3   9      621.38      599.60     16.99 o
  -7   3   9     1935.23     2053.96     49.76 o
  -5   3   9      674.98      657.10     13.14 o
  -4   3   9     9008.13     8462.35     79.39 o
  -3   3   9       82.32       66.70      4.84 o
  -2   3   9     1722.54     1534.83     14.87 o
  -1   3   9        6.41        5.20      1.42 o
   0   3   9    10416.31    10672.91     19.07 o
   1   3   9     1174.10     1161.17     23.81 o
   2   3   9     5553.92     5541.84     46.39 o
   3   3   9       35.18       33.84      3.58 o
   4   3   9     2634.42     2614.38     34.43 o
   5   3   9      929.88      913.80     18.93 o
   6   3   9      539.48      569.83      7.50 o
   7   3   9      233.01      227.65      6.51 o
   8   3   9      271.61      263.35      9.96 o
   9   3   9       67.02       58.70     11.41 o
 -10   4   9      269.71      256.21     44.58 o
  -9   4   9      259.29      266.23     10.23 o
  -8   4   9       90.05      101.37     13.35 o
  -7   4   9     1093.82     1204.92     22.53 o
  -6   4   9     1943.13     1888.19     18.84 o
  -5   4   9     8356.09     8139.41     72.64 o
  -4   4   9     1560.46     1520.76     27.78 o
  -3   4   9     1664.05     1709.80     25.53 o
  -2   4   9     1617.80     1734.71     40.46 o
  -1   4   9     1727.36     1639.23     16.91 o
   0   4   9      553.97      434.61     12.28 o
   1   4   9     2264.06     1982.79      8.83 o
   2   4   9      272.57      280.54     24.19 o
   3   4   9     5060.55     4719.43     35.50 o
   4   4   9      581.11      563.41      9.59 o
   5   4   9     1460.34     1394.75     28.54 o
   6   4   9      954.14      927.40     22.87 o
   7   4   9       66.41       60.86      8.06 o
   8   4   9     1298.54     1271.69     23.88 o
 -10   5   9      340.89      334.39     22.89 o
  -9   5   9     1484.54     1489.49     27.97 o
  -8   5   9      168.90      201.07     17.52 o
  -7   5   9       81.24       71.56      9.52 o
  -6   5   9      373.04      349.19     13.37 o
  -5   5   9     1585.72     1630.13     19.13 o
  -4   5   9     4015.49     3751.28     56.20 o
  -3   5   9     1734.93     1744.83     28.04 o
  -2   5   9     1513.51     1546.93     16.94 o
  -1   5   9        2.04        3.31      2.62 o
   0   5   9     1716.09     1823.49     55.12 o
   1   5   9     4217.31     4444.00     51.91 o
   2   5   9     5717.29     5389.38     34.98 o
   3   5   9      355.60      303.26      8.23 o
   4   5   9     1655.23     1623.89     35.87 o
   5   5   9      520.76      490.48     28.40 o
   6   5   9      642.13      586.87     19.46 o
   7   5   9     1818.75     1769.50     47.95 o
   8   5   9        8.49        3.60      3.36 o
 -10   6   9      340.25      343.13     13.72 o
  -9   6   9        2.19        1.78      3.94 o
  -8   6   9      388.62      392.89     10.32 o
  -7   6   9        6.76        5.24      2.57 o
  -6   6   9     1153.06     1206.39     14.79 o
  -5   6   9     1309.62     1275.42     37.78 o
  -4   6   9     4313.43     4131.85     99.61 o
  -3   6   9     2801.69     2748.73     46.56 o
  -2   6   9      895.42      897.44     11.73 o
  -1   6   9     3337.26     3747.15     20.94 o
   0   6   9     1076.61     1069.24     34.00 o
   1   6   9     2479.98     2612.28     26.90 o
   2   6   9     1385.07     1320.68     15.82 o
   3   6   9      714.75      648.83     15.34 o
   4   6   9       94.05      112.02      9.61 o
   5   6   9      181.74      186.19      9.40 o
   6   6   9      733.93      763.65     30.86 o
   7   6   9       34.92       33.99      6.07 o
   8   6   9      121.86      131.65     11.95 o
  -9   7   9       39.83       35.44      7.24 o
  -8   7   9      111.60      114.99     12.85 o
  -7   7   9     1357.90     1377.04     17.01 o
  -6   7   9      142.75      134.89     13.84 o
  -5   7   9     5143.48     5028.28     44.65 o
  -4   7   9      866.59      848.53     44.87 o
  -3   7   9      159.97      185.77     14.25 o
  -2   7   9     2370.56     2372.85     26.48 o
  -1   7   9       18.81       17.28      3.91 o
   0   7   9     1980.01     1954.44     61.36 o
   1   7   9       69.29       60.63      8.78 o
   2   7   9       16.69       18.71      7.48 o
   3   7   9     2102.03     2244.08     58.06 o
   4   7   9      383.66      346.47     19.77 o
   5   7   9     1661.07     1613.36     72.00 o
   6   7   9       58.91       53.73      9.13 o
   7   7   9      463.68      469.82     24.34 o
   8   7   9      176.37      164.13     14.61 o
  -9   8   9       12.91       10.91      2.90 o
  -8   8   9      344.20      332.81      9.57 o
  -7   8   9      576.94      551.93     10.79 o
  -6   8   9     3844.60     3842.75     47.66 o
  -5   8   9      174.61      174.68      6.45 o
  -4   8   9      164.06      144.81      8.00 o
  -3   8   9     3691.00     3662.44     39.81 o
  -2   8   9       11.28       15.19      5.24 o
  -1   8   9      630.01      646.51     51.16 o
   0   8   9     2263.92     2286.84     71.24 o
   1   8   9     1980.44     1976.66     31.46 o
   2   8   9       96.72       89.31     17.49 o
   3   8   9       18.57       28.35      6.53 o
   4   8   9       81.88       92.44      9.28 o
   5   8   9        2.07        2.69      3.59 o
   6   8   9      763.44      776.07     16.59 o
   7   8   9      179.09      175.21     13.20 o
  -9   9   9     1487.81     1453.24     16.18 o
  -8   9   9      115.25      121.83     14.35 o
  -7   9   9     2391.42     2418.66     34.79 o
  -6   9   9       97.43       89.07     12.28 o
  -5   9   9      171.38      187.28     10.43 o
  -4   9   9      338.07      317.67      6.33 o
  -3   9   9       74.93       68.20      6.26 o
  -2   9   9     2431.49     2435.61    102.70 o
  -1   9   9       18.82       12.32      7.00 o
   0   9   9       25.62       42.45      6.66 o
   1   9   9       21.89       20.41      6.58 o
   2   9   9        1.07        7.04      7.24 o
   3   9   9       14.55       13.20      5.49 o
   4   9   9      293.88      246.18     15.19 o
   5   9   9     1334.83     1469.46     28.75 o
   6   9   9       16.65       25.70      5.64 o
   7   9   9     1045.75     1057.64     32.63 o
  -8  10   9     2702.36     2960.38    110.24 o
  -7  10   9      344.13      338.97     15.13 o
  -6  10   9     1695.04     1730.96     60.26 o
  -5  10   9       12.36       11.57      3.30 o
  -4  10   9      262.53      262.12      8.41 o
  -3  10   9      672.14      696.31     20.82 o
  -2  10   9       25.19       37.94      6.66 o
  -1  10   9     1171.76     1161.09     19.39 o
   0  10   9       59.03       66.04     12.06 o
   1  10   9      679.49      787.21     66.04 o
   2  10   9       81.43       83.96     14.25 o
   3  10   9       22.65       25.78      6.80 o
   4  10   9     2123.99     1978.37     67.33 o
   5  10   9       17.50       12.20      3.98 o
   6  10   9      701.65      647.70     14.10 o
   7  10   9       85.51      102.16     14.12 o
  -8  11   9       74.43       60.94     14.71 o
  -7  11   9      350.23      320.58     14.29 o
  -6  11   9        2.73        3.51      3.63 o
  -5  11   9      863.46      827.02     30.86 o
  -4  11   9       90.79      107.87      8.37 o
  -3  11   9       10.92        5.52      5.96 o
  -2  11   9      272.79      303.50     14.43 o
  -1  11   9      435.35      440.83     13.69 o
   0  11   9      120.09      140.42     10.54 o
   1  11   9      792.71      893.95     81.33 o
   2  11   9       13.47       12.99      5.25 o
   3  11   9        3.87        7.29      4.57 o
   4  11   9       42.07       34.90      8.33 o
   5  11   9      258.22      289.28     36.04 o
   6  11   9        5.87        1.88      4.07 o
  -7  12   9      109.42       84.57     15.80 o
  -6  12   9      136.74      106.88     13.58 o
  -5  12   9      169.21      154.72      8.55 o
  -4  12   9      447.03      465.64     12.10 o
  -3  12   9      142.79      134.16     16.56 o
  -2  12   9      173.16      171.23     21.22 o
  -1  12   9     2169.02     2373.57     40.52 o
   0  12   9      646.29      747.88     66.58 o
   1  12   9      970.11      981.66     27.14 o
   2  12   9      265.02      261.42     31.50 o
   3  12   9        6.45        1.78      6.09 o
   4  12   9       63.92       53.38     15.37 o
   5  12   9      267.63      254.77     27.95 o
  -6  13   9        8.84        4.60      2.99 o
  -5  13   9      306.95      289.26      9.40 o
  -4  13   9      532.63      512.43     10.28 o
  -3  13   9     2695.44     2635.10    191.72 o
  -2  13   9      727.00      753.54     31.54 o
  -1  13   9        3.22        3.93      4.27 o
   0  13   9      834.56      803.84     30.42 o
   1  13   9      783.78      769.91     21.69 o
   2  13   9      541.89      563.93     17.00 o
   3  13   9      370.57      404.78     21.08 o
   4  13   9       22.32       15.84      6.55 o
   5  13   9      116.95      102.44     26.81 o
  -5  14   9      143.70      105.17     14.51 o
  -4  14   9      600.96      555.15     24.02 o
  -3  14   9      300.02      317.59      7.86 o
  -2  14   9      640.88      697.89     23.35 o
  -1  14   9      182.05      193.02     27.16 o
   0  14   9       60.56       44.21     11.32 o
   1  14   9      708.93      726.94     16.65 o
   2  14   9       61.87       57.50     11.67 o
   3  14   9     1324.80     1359.38     23.48 o
   4  14   9      171.94      232.51     38.62 o
  -4  15   9      832.00      805.49     12.27 o
  -3  15   9       17.97       18.36     13.54 o
  -2  15   9      208.18      169.84     15.48 o
  -1  15   9       35.46       29.52      5.87 o
   0  15   9      691.15      822.64     84.56 o
   1  15   9       11.75       11.30      6.87 o
   2  15   9     1492.58     1550.94     21.58 o
  -2  16   9      168.74      131.66     35.52 o
  -1  16   9      353.25      337.73     14.46 o
   0  16   9      131.08      105.00     26.72 o
 -10   0  10      951.67     1097.06     36.34 o
  -8   0  10     2343.59     2658.68     54.29 o
  -6   0  10     9620.44     9995.35     87.67 o
  -4   0  10    15266.17    15121.49     79.72 o
  -2   0  10      258.32      212.83      5.32 o
   0   0  10     1463.78     1556.13     18.68 o
   2   0  10     9118.62     9805.84     38.96 o
   4   0  10      480.99      476.83     17.52 o
   6   0  10     1153.99     1173.21     15.78 o
   8   0  10     1024.70     1060.14     42.96 o
 -10   1  10        2.17        6.52      6.49 o
  -9   1  10      586.94      619.69     22.37 o
  -8   1  10        0.04        6.94      3.77 o
  -7   1  10     6306.75     6683.06     59.16 o
  -6   1  10      860.51      830.99     13.50 o
  -5   1  10     5528.75     5612.89     84.80 o
  -4   1  10      658.77      591.04     10.09 o
  -3   1  10     5974.30     5799.84     62.94 o
  -2   1  10      106.67      109.88      4.93 o
  -1   1  10     2851.79     2535.80     30.72 o
   0   1  10     2372.43     2383.43     25.21 o
   1   1  10     2403.66     2501.48     20.16 o
   2   1  10       91.29      117.12     10.22 o
   3   1  10     6459.17     6744.17     64.74 o
   4   1  10      257.21      236.38      5.12 o
   5   1  10       23.27       17.68      2.85 o
   6   1  10       76.05       62.13      4.81 o
   7   1  10      142.44      142.27      8.26 o
   8   1  10      338.16      335.57     12.47 o
 -10   2  10      353.28      385.30     19.74 o
  -9   2  10      920.50      995.39     25.57 o
  -8   2  10     1686.24     1769.37     42.60 o
  -7   2  10        0.29        1.52      3.36 o
  -6   2  10     3346.65     3461.73     21.71 o
  -5   2  10     1328.75     1409.04     16.21 o
  -4   2  10     2078.96     1969.18     22.07 o
  -3   2  10        5.15        4.19      1.95 o
  -2   2  10     6601.04     6605.26     67.98 o
  -1   2  10        6.79        7.89      1.61 o
   0   2  10     6156.14     6203.79    173.73 o
   1   2  10     1701.95     1822.06     19.73 o
   2   2  10      113.29       97.30     12.17 o
   3   2  10       10.87        7.42      1.75 o
   4   2  10      554.33      546.74     10.79 o
   5   2  10      202.89      223.88      7.65 o
   6   2  10        1.42        3.04      2.81 o
   7   2  10       61.37       68.11      7.62 o
   8   2  10       14.11       11.09      3.91 o
 -10   3  10       15.77       18.24      4.45 o
  -9   3  10     2289.46     2365.73    104.40 o
  -8   3  10      182.53      181.43      8.90 o
  -7   3  10     1521.72     1577.83     18.53 o
  -6   3  10     1035.25     1042.16     16.28 o
  -5   3  10     4647.10     4402.58     55.96 o
  -4   3  10        0.38        1.50      2.24 o
  -3   3  10     5433.54     5427.43     78.19 o
  -2   3  10       83.11       91.03      6.57 o
  -1   3  10     5922.91     5889.40    130.52 o
   0   3  10     3776.43     3608.12     16.91 o
   1   3  10     4092.56     4070.03     23.85 o
   3   3  10       10.70       12.61      2.35 o
   4   3  10     1712.70     1727.82     30.29 o
   5   3  10       55.57       56.46      5.23 o
   6   3  10      255.62      241.96      7.11 o
   7   3  10       24.97       17.89      4.15 o
   8   3  10       58.88       62.80      7.70 o
 -10   4  10      850.52      912.90     39.92 o
  -9   4  10      714.38      704.88     14.69 o
  -8   4  10     1323.51     1310.06     14.47 o
  -7   4  10       67.39       66.19      9.94 o
  -6   4  10      428.35      477.87     11.44 o
  -5   4  10     1838.94     1691.47     19.72 o
  -4   4  10     3521.30     3482.10     47.17 o
  -3   4  10      244.34      229.97      7.26 o
  -2   4  10    12388.00    12113.99     49.67 o
  -1   4  10       76.77       60.61      6.04 o
   0   4  10      337.97      277.89      6.41 o
   1   4  10      281.44      305.84      9.57 o
   2   4  10     3470.36     3200.22     25.77 o
   3   4  10     1850.61     1881.52     26.00 o
   4   4  10      166.92      154.98      5.75 o
   5   4  10      368.01      400.35     10.50 o
   6   4  10      333.96      331.99      9.91 o
   7   4  10      155.73      154.17     11.15 o
   8   4  10        4.83        1.40      2.55 o
 -10   5  10      188.17      159.68     28.05 o
  -9   5  10      407.42      405.91     11.11 o
  -8   5  10      989.29     1029.71     26.06 o
  -7   5  10       27.49       31.20      6.01 o
  -6   5  10     1368.40     1389.44     19.38 o
  -5   5  10       57.82       57.54      7.19 o
  -4   5  10      843.88      829.22     29.57 o
  -3   5  10     3779.32     3895.78     34.80 o
  -2   5  10      102.88      100.04      8.45 o
  -1   5  10     4203.45     5010.27    146.48 o
   0   5  10       13.13       18.45      2.20 o
   1   5  10      471.13      427.64     19.20 o
   2   5  10     3075.86     2897.29     93.64 o
   3   5  10       10.94       11.73      2.46 o
   4   5  10      570.15      624.69     30.97 o
   5   5  10      110.26       90.21      7.88 o
   6   5  10      754.87      820.84     34.27 o
   7   5  10       72.80       61.48      8.64 o
   8   5  10     1404.76     1308.31     32.64 o
 -10   6  10      700.55      712.67     19.64 o
  -9   6  10     1832.84     1953.49     31.33 o
  -8   6  10     1468.60     1504.54     15.62 o
  -7   6  10      351.65      356.17     11.05 o
  -6   6  10      947.34      914.77     16.39 o
  -5   6  10       66.13       67.21      9.29 o
  -4   6  10      826.85      804.42     41.92 o
  -3   6  10      367.33      366.32      9.48 o
  -2   6  10      812.00      756.34     29.42 o
  -1   6  10      811.92      903.55     11.76 o
   0   6  10     2252.45     2215.47     99.43 o
   1   6  10     4854.23     4603.62     30.77 o
   2   6  10      957.74      916.38     16.23 o
   3   6  10     3780.96     3825.24     30.78 o
   4   6  10      442.83      495.77     18.10 o
   5   6  10     4533.38     4253.76     41.70 o
   6   6  10      253.78      247.78      9.57 o
   7   6  10      437.43      408.83     26.19 o
   8   6  10      427.08      438.26     23.10 o
  -9   7  10       90.38       70.74     10.99 o
  -8   7  10       50.59       42.80      7.14 o
  -7   7  10     1265.43     1255.79     20.31 o
  -6   7  10      348.71      341.88     10.63 o
  -5   7  10      345.77      346.33      6.21 o
  -4   7  10      238.04      212.36      6.41 o
  -3   7  10      774.98      817.93     16.10 o
  -2   7  10     1821.58     1926.16     24.29 o
  -1   7  10       48.69       60.34      8.61 o
   0   7  10      147.47      121.65     14.65 o
   1   7  10      853.81      794.76     23.50 o
   2   7  10       35.46       32.45      8.03 o
   3   7  10     4604.06     4603.88    173.41 o
   4   7  10     3653.11     3640.29     60.89 o
   5   7  10       76.65       70.69      9.10 o
   6   7  10      835.74      839.51     33.69 o
   7   7  10      252.21      264.82     15.83 o
  -9   8  10      173.79      143.59     17.79 o
  -8   8  10       50.74       47.58      7.13 o
  -7   8  10      101.18      100.08     11.54 o
  -6   8  10        4.95       10.88      5.27 o
  -5   8  10      124.65       95.16      4.76 o
  -4   8  10      256.93      257.02      8.16 o
  -3   8  10      373.98      364.94      8.51 o
  -2   8  10       62.82       75.21     13.26 o
  -1   8  10     4128.59     4142.75    202.97 o
   0   8  10      422.26      402.65     20.01 o
   1   8  10      854.80      919.71     18.25 o
   2   8  10      582.87      568.74     57.91 o
   3   8  10     2241.66     2246.70    105.17 o
   4   8  10      596.63      595.77     34.79 o
   5   8  10      919.36      871.06     18.07 o
   6   8  10      225.38      223.20     16.40 o
   7   8  10     1734.44     1920.87     53.42 o
  -9   9  10      258.39      245.74     24.69 o
  -8   9  10      307.54      318.67     10.00 o
  -7   9  10      135.69      160.41      7.90 o
  -6   9  10      164.24      146.39     15.93 o
  -5   9  10       83.72       82.21     12.03 o
  -4   9  10     1659.27     1649.70     21.06 o
  -3   9  10     1587.78     1501.29     42.44 o
  -2   9  10      524.10      518.67     49.95 o
  -1   9  10      251.08      235.32     12.96 o
   1   9  10      446.85      412.29     37.15 o
   2   9  10     4525.12     5343.38    478.09 o
   3   9  10      128.99      129.56     15.28 o
   4   9  10      663.57      690.01     30.69 o
   5   9  10      279.82      264.38     12.11 o
   6   9  10      389.05      379.78     23.65 o
   7   9  10       15.06       11.65      4.91 o
  -8  10  10       21.34       24.23      5.31 o
  -7  10  10       29.17       31.82      6.94 o
  -6  10  10       43.63       27.60      6.91 o
  -5  10  10       15.70       13.42      4.47 o
  -4  10  10      500.29      512.61     12.11 o
  -3  10  10       48.36       49.21      7.46 o
  -2  10  10        0.10        8.48      5.50 o
  -1  10  10      813.44      815.80     14.78 o
   0  10  10      470.80      565.09     70.44 o
   1  10  10     1828.49     1812.57     27.31 o
   2  10  10       22.05       21.73      5.54 o
   3  10  10      985.84      977.93     17.75 o
   4  10  10       14.19        8.95      6.38 o
   5  10  10      508.36      501.97     40.51 o
   6  10  10      247.42      235.17     18.43 o
  -7  11  10     1098.30     1050.38     17.72 o
  -6  11  10      381.10      356.66     10.90 o
  -5  11  10      562.75      500.16     16.60 o
  -4  11  10       39.53       43.69      6.39 o
  -3  11  10       59.62       61.85     14.50 o
  -2  11  10      657.87      618.46     54.56 o
  -1  11  10      501.74      503.76     36.50 o
   0  11  10     1547.22     1801.28    178.30 o
   1  11  10       80.35       59.60     10.88 o
   2  11  10     1246.16     1290.20    141.36 o
   3  11  10     1057.77     1118.28     18.45 o
   4  11  10     1742.69     1843.39     89.44 o
   5  11  10        3.09        5.83      6.99 o
   6  11  10      500.47      556.55     42.81 o
  -7  12  10      301.21      278.74     10.96 o
  -6  12  10     1198.62     1185.38     42.13 o
  -5  12  10       30.19       24.87      8.98 o
  -4  12  10      714.70      611.10     30.59 o
  -3  12  10       17.90        7.09      4.40 o
  -2  12  10       89.63       73.62     12.18 o
  -1  12  10      801.35      867.00     25.59 o
   0  12  10       19.64       24.30      6.72 o
   1  12  10     2119.68     2134.38    123.49 o
   2  12  10       72.83       69.25     13.87 o
   3  12  10     1569.31     1632.86     86.54 o
   4  12  10      129.42      115.54     15.93 o
   5  12  10      463.21      501.08     32.24 o
  -6  13  10       25.24       14.14      3.85 o
  -5  13  10       67.94       49.10      9.98 o
  -4  13  10     1896.88     1921.06     25.45 o
  -3  13  10      492.74      505.33     28.76 o
  -2  13  10       15.95       13.31      4.50 o
  -1  13  10       91.38       72.47     14.56 o
   0  13  10        7.22        3.33      3.83 o
   1  13  10       30.36       25.59      6.20 o
   2  13  10      757.15      795.37    131.21 o
   3  13  10       63.41       50.85     13.19 o
   4  13  10      910.85      966.60     76.07 o
  -5  14  10        0.02        4.37      5.65 o
  -4  14  10      313.03      242.35     26.49 o
  -3  14  10      680.73      707.09     17.74 o
  -2  14  10      321.29      349.62     19.50 o
  -1  14  10       36.82       30.88      7.85 o
   0  14  10        7.23        0.26      5.15 o
   1  14  10       28.82       26.42      8.85 o
   2  14  10       57.74       44.44     10.68 o
   3  14  10      259.26      271.74     15.75 o
  -3  15  10     1364.68     1303.18     20.60 o
  -2  15  10     1316.60     1352.68     51.91 o
  -1  15  10     1126.84     1080.29     21.92 o
   0  15  10       23.65       16.56      5.41 o
   1  15  10       45.27       35.15      7.97 o
  -9   0  11     2227.84     2281.53     45.71 o
  -7   0  11      377.30      415.58     13.46 o
  -5   0  11    14872.05    15485.51    261.95 o
  -3   0  11     5814.02     5533.33     81.50 o
  -1   0  11     1452.73     1479.63     39.31 o
   1   0  11      783.93      821.64     33.88 o
   3   0  11       35.23       43.09      8.46 o
   5   0  11      583.33      593.71     18.15 o
   7   0  11      592.04      635.48     31.40 o
 -10   1  11     2402.16     2482.62     37.42 o
  -9   1  11      210.25      186.07     27.82 o
  -8   1  11     1258.75     1444.27     23.19 o
  -7   1  11       11.07       14.50      4.05 o
  -6   1  11      102.29       82.98      7.51 o
  -5   1  11     6582.37     6691.19     31.85 o
  -4   1  11     1689.87     1602.02     18.60 o
  -3   1  11     1139.61     1029.08     17.12 o
  -2   1  11     2999.67     2938.02     53.42 o
  -1   1  11     1142.00     1172.11     21.28 o
   0   1  11      247.29      247.66      5.77 o
   1   1  11      638.03      656.11     23.60 o
   2   1  11      442.33      439.49      8.31 o
   3   1  11      902.53     1048.18     44.17 o
   4   1  11      538.83      530.60      8.00 o
   5   1  11      138.49      150.11      7.95 o
   6   1  11      354.22      351.19      6.00 o
   7   1  11       30.92       17.92      4.51 o
   8   1  11      470.39      463.19     14.08 o
 -10   2  11       91.99       72.48     21.92 o
  -9   2  11     2607.82     2781.56     36.04 o
  -8   2  11      180.04      192.00     13.04 o
  -7   2  11     3104.58     3428.14    185.08 o
  -6   2  11       64.86       90.44     14.57 o
  -5   2  11      227.55      248.65      6.82 o
  -4   2  11      123.22       95.12      9.46 o
  -3   2  11      562.63      556.61      6.34 o
  -2   2  11       71.08       66.27      6.62 o
  -1   2  11     1766.11     1707.35     41.47 o
   0   2  11      176.50      195.00      4.69 o
   1   2  11      239.44      232.29     12.41 o
   2   2  11     4382.77     4462.12    118.59 o
   3   2  11      745.02      777.83     12.68 o
   4   2  11     1606.49     1633.15     31.32 o
   5   2  11      185.63      209.21      8.94 o
   6   2  11     1652.64     1681.20     19.16 o
   7   2  11      206.24      180.22      8.22 o
   8   2  11      237.65      217.50     13.08 o
 -10   3  11     1186.74     1259.11     23.21 o
  -9   3  11       32.99       38.52      6.65 o
  -8   3  11     1388.90     1425.08     27.44 o
  -7   3  11      485.54      501.53     12.53 o
  -6   3  11    13597.55    13619.26     49.39 o
  -5   3  11      251.23      287.25      6.80 o
  -4   3  11     1227.79     1176.09     28.21 o
  -3   3  11     5689.80     5705.74     37.54 o
  -2   3  11       93.98       85.33      5.22 o
  -1   3  11      682.00      687.07     24.30 o
   0   3  11      268.64      278.46      8.98 o
   1   3  11      254.15      252.59      6.22 o
   2   3  11      175.66      168.75     11.71 o
   3   3  11     1879.31     1866.86     19.89 o
   4   3  11      108.01      118.78      9.37 o
   5   3  11      944.78     1030.92     38.31 o
   6   3  11      295.73      293.40     10.61 o
   7   3  11       11.00        5.84      3.44 o
   8   3  11      651.94      658.95      9.66 o
 -10   4  11      143.20      144.59     32.40 o
  -9   4  11     1042.21     1091.83     17.96 o
  -8   4  11       22.83       23.29      4.40 o
  -7   4  11     1784.63     1885.10     31.10 o
  -6   4  11      622.93      601.46     20.28 o
  -5   4  11      317.82      308.85      7.59 o
  -4   4  11     8646.49     8472.84     65.17 o
  -3   4  11       12.57       19.08      3.60 o
  -2   4  11     4229.32     4238.49     60.26 o
  -1   4  11       20.68       25.99      3.33 o
   0   4  11     1186.89     1178.65     28.03 o
   1   4  11     1210.95     1104.12     30.93 o
   2   4  11       21.96       18.00      3.55 o
   3   4  11      554.01      538.65     16.41 o
   4   4  11      303.41      287.69      4.97 o
   5   4  11     1934.11     2020.67     76.74 o
   6   4  11      343.09      353.89     17.35 o
   7   4  11      795.59      774.96     31.28 o
   8   4  11       17.44        4.63      5.18 o
 -10   5  11     1847.59     1833.10     60.55 o
  -9   5  11      974.51     1002.24     14.75 o
  -8   5  11     3734.39     3761.98     70.36 o
  -7   5  11        9.34       10.19      3.37 o
  -6   5  11     1774.64     1777.74     50.33 o
  -5   5  11      829.92      770.38     25.61 o
  -4   5  11       13.24       23.07      5.02 o
  -3   5  11      193.45      196.53      9.50 o
  -2   5  11       99.73      112.96      8.89 o
  -1   5  11      750.28      719.04     13.22 o
   0   5  11      316.48      278.84     15.09 o
   1   5  11    12605.35    12330.30     91.45 o
   2   5  11       42.67       43.89      6.50 o
   3   5  11      951.64      871.73     31.64 o
   4   5  11        8.20        7.15      3.95 o
   5   5  11      653.45      648.43     28.53 o
   6   5  11      138.69      155.68     11.31 o
   7   5  11      289.51      275.48     10.24 o
  -9   6  11      547.43      592.22     14.14 o
  -8   6  11      328.42      312.12     18.96 o
  -7   6  11     1877.08     1918.63     32.12 o
  -6   6  11      599.09      568.00     11.78 o
  -5   6  11      734.06      652.86     10.65 o
  -4   6  11      486.93      515.24      9.47 o
  -3   6  11      137.76      130.01      7.76 o
  -2   6  11     6016.54     6161.35    129.22 o
  -1   6  11       61.94       77.12     20.75 o
   0   6  11     4475.00     4597.67     35.44 o
   1   6  11      865.84      812.06     43.33 o
   2   6  11     1426.10     1267.30     21.51 o
   3   6  11      233.72      277.88     15.75 o
   4   6  11      791.21      854.67     45.94 o
   5   6  11      588.79      614.98     32.91 o
   6   6  11       17.07       14.80      3.48 o
   7   6  11       40.47       40.04      6.77 o
  -9   7  11      343.40      370.88     17.52 o
  -8   7  11      187.77      177.85     15.81 o
  -7   7  11       20.26       31.53      5.96 o
  -6   7  11       46.03       63.50     11.85 o
  -5   7  11     1420.67     1330.85     31.35 o
  -4   7  11      642.93      615.83     23.35 o
  -3   7  11     3778.12     3998.19    114.72 o
  -1   7  11     6074.91     6881.68    275.17 o
   0   7  11        4.75       14.45      8.79 o
   1   7  11     1083.67     1274.78     69.86 o
   2   7  11        7.35        1.09      5.11 o
   3   7  11     1185.58     1284.92     25.11 o
   4   7  11        0.14        4.05      7.60 o
   5   7  11     1190.52     1230.24     90.75 o
   6   7  11       20.14       16.33      4.29 o
   7   7  11      470.84      441.56     16.83 o
  -9   8  11      593.20      558.27     12.58 o
  -8   8  11      359.47      352.81     16.41 o
  -7   8  11       75.82       73.21     11.91 o
  -6   8  11     1004.96     1036.84     24.68 o
  -5   8  11      233.89      237.10     11.77 o
  -4   8  11     2852.00     2939.02     65.24 o
  -3   8  11      262.07      280.54      9.55 o
  -2   8  11       89.62      111.76     18.60 o
  -1   8  11       13.54       14.30      4.59 o
   1   8  11      378.88      433.81     52.65 o
   2   8  11     2454.90     2529.08     96.19 o
   3   8  11       72.24       80.45     17.51 o
   4   8  11     1931.67     1917.26    145.99 o
   5   8  11       32.96       26.06      7.86 o
   6   8  11     1046.62     1059.69     58.24 o
   7   8  11       78.15       63.19     14.58 o
  -8   9  11      115.88      103.57     15.83 o
  -7   9  11     1453.27     1466.91     47.26 o
  -6   9  11        0.55        5.83      4.40 o
  -5   9  11     2584.92     2512.31     26.98 o
  -4   9  11      311.79      311.43      7.28 o
  -3   9  11     1377.37     1409.55     15.49 o
  -2   9  11      397.47      432.88     13.17 o
  -1   9  11     1571.59     1656.11     23.01 o
   0   9  11      130.90      112.74     17.86 o
   1   9  11     2385.78     2345.34     33.16 o
   2   9  11        0.43        2.36      5.11 o
   3   9  11     2155.25     2298.55     25.98 o
   4   9  11       23.97       23.01      5.70 o
   5   9  11     1905.46     2052.59    148.14 o
   6   9  11      398.41      369.64     34.43 o
  -8  10  11       45.03       33.99      7.67 o
  -7  10  11      199.53      171.99     22.90 o
  -6  10  11      732.84      662.05     16.29 o
  -5  10  11        3.98        6.75      3.52 o
  -4  10  11     2226.26     2551.44    105.13 o
  -3  10  11        1.56        3.44      2.96 o
  -2  10  11     2335.69     2447.86    124.72 o
  -1  10  11       17.76       27.95      7.12 o
   0  10  11      196.23      215.47     12.73 o
   1  10  11     1755.60     1816.21    117.11 o
   2  10  11     3187.08     3471.47    109.01 o
   3  10  11      161.82      158.71     11.80 o
   4  10  11     2006.98     1935.43     34.44 o
   5  10  11       53.67       53.42      8.84 o
   6  10  11     2251.03     2243.05     81.12 o
  -7  11  11       56.33       47.39     10.77 o
  -6  11  11       67.19       61.74     11.43 o
  -5  11  11     2133.55     2283.15     25.76 o
  -4  11  11      348.63      364.55      9.69 o
  -3  11  11     2015.87     2154.51     59.24 o
  -2  11  11     2106.72     2561.08     55.46 o
  -1  11  11      968.03      994.52     37.49 o
   0  11  11       51.52       57.52     10.60 o
   1  11  11     1805.78     1986.79     24.15 o
   2  11  11      373.09      393.42     14.52 o
   3  11  11     1591.56     1824.48    161.26 o
   4  11  11      332.92      361.46     12.57 o
   5  11  11     1532.66     1556.60    158.89 o
  -6  12  11      120.24      109.01     15.08 o
  -5  12  11       59.51       52.03     11.00 o
  -4  12  11      426.88      425.76     19.85 o
  -3  12  11      125.94      104.75     12.90 o
  -2  12  11     1288.30     1382.80     19.48 o
  -1  12  11     1715.23     1735.12     61.26 o
   0  12  11     1541.22     1717.73     45.77 o
   1  12  11      275.35      313.79     24.17 o
   2  12  11     1466.25     1536.95     36.91 o
   3  12  11     1436.85     1507.53     22.84 o
   4  12  11      928.63      989.77     21.40 o
  -5  13  11      131.11       96.39     13.28 o
  -4  13  11       84.74       96.14     17.44 o
  -3  13  11      495.58      500.76     26.06 o
  -2  13  11       20.19       22.19      6.63 o
  -1  13  11     1464.00     1529.44     72.25 o
   0  13  11      131.44      147.33     26.62 o
   1  13  11     2329.12     2527.31    135.53 o
   2  13  11     1170.96     1190.75     19.08 o
   3  13  11      635.52      550.11     16.96 o
  -4  14  11      110.12       91.82     24.26 o
  -3  14  11      372.78      396.49     15.25 o
  -2  14  11     1173.77     1296.91    126.57 o
  -1  14  11       30.75       22.95      6.55 o
   0  14  11     2000.27     2140.24     28.69 o
   1  14  11       43.06       26.70      7.79 o
   2  14  11      327.78      268.84     20.73 o
  -2  15  11       19.66       15.83      3.73 o
  -1  15  11      737.98      867.75     17.50 o
   0  15  11       53.60       37.53     10.23 o
 -10   0  12      610.70      642.13     28.92 o
  -8   0  12     1071.91     1057.42     30.83 o
  -6   0  12       97.20       80.12     14.54 o
  -4   0  12     2264.67     2108.93     42.30 o
  -2   0  12     1694.64     1524.98     19.92 o
   0   0  12     1199.75     1169.26     13.54 o
   2   0  12       39.25       46.60      9.87 o
   4   0  12     2579.71     2647.53     27.60 o
   6   0  12     1554.07     1506.10    117.56 o
 -10   1  12       24.78       22.73      8.34 o
  -9   1  12     3406.10     3562.89     44.25 o
  -8   1  12      292.75      297.53     11.59 o
  -7   1  12     2045.48     2026.30     47.93 o
  -6   1  12      131.47      141.24      7.55 o
  -5   1  12      236.58      259.85      7.39 o
  -4   1  12      785.36      698.35     14.25 o
  -3   1  12      169.75      164.17      6.55 o
  -2   1  12     1542.73     1412.01     20.12 o
  -1   1  12     2233.39     2229.86     49.23 o
   0   1  12      636.16      633.92      9.24 o
   1   1  12      485.69      474.88     13.79 o
   2   1  12     1445.50     1478.75     27.22 o
   3   1  12     1257.52     1315.20     13.71 o
   4   1  12     1600.56     1550.63     22.68 o
   5   1  12     1761.56     1784.72     33.62 o
   6   1  12        8.96        9.24      6.45 o
   7   1  12      902.49      896.15     19.99 o
 -10   2  12     1183.16     1290.45     23.11 o
  -9   2  12      226.48      196.60     25.29 o
  -8   2  12     1677.89     1698.17     27.98 o
  -7   2  12       44.54       36.62      7.10 o
  -6   2  12      825.61      826.13     21.60 o
  -5   2  12        9.22        7.94      2.48 o
  -4   2  12      244.14      182.86      6.39 o
  -3   2  12      637.56      661.95      9.70 o
  -2   2  12     1374.63     1259.86     28.19 o
  -1   2  12     5662.18     5561.13     25.91 o
   0   2  12     1902.09     1895.50     33.27 o
   1   2  12     1258.46     1297.99     29.24 o
   2   2  12     3731.18     3796.08     54.85 o
   3   2  12     1097.88     1100.88     26.10 o
   4   2  12     1465.15     1512.03     52.22 o
   5   2  12      103.30       82.22     11.50 o
   6   2  12      670.71      686.12     15.51 o
   7   2  12      222.50      207.48     10.08 o
 -10   3  12      660.37      723.20     24.20 o
  -9   3  12       12.30       15.26      5.45 o
  -8   3  12      820.22      835.13     14.97 o
  -7   3  12       10.23        7.26      5.17 o
  -6   3  12       12.11       17.32      4.10 o
  -5   3  12        9.48       13.87      2.90 o
  -4   3  12      124.95      112.61      6.44 o
  -3   3  12       18.02       20.76      3.36 o
  -2   3  12     2952.01     2807.20     47.44 o
  -1   3  12      816.29      737.83     14.14 o
   0   3  12      827.50      807.27     23.00 o
   1   3  12      940.74      894.50     15.82 o
   2   3  12      257.15      253.76      7.29 o
   3   3  12     1821.96     1860.89     38.88 o
   4   3  12      535.02      564.04     17.73 o
   5   3  12      529.47      532.40     10.39 o
   6   3  12       16.53       12.25      5.72 o
   7   3  12      288.30      306.98     10.75 o
  -9   4  12      793.71      792.88     14.29 o
  -8   4  12      137.58      149.14     15.06 o
  -7   4  12     1449.72     1565.24     37.67 o
  -6   4  12       97.63       88.85     13.19 o
  -5   4  12      333.05      301.42     16.87 o
  -4   4  12     7003.89     6936.66     31.90 o
  -3   4  12     4538.01     4439.97     64.54 o
  -2   4  12      561.00      547.80     11.61 o
  -1   4  12     2728.51     2614.26     64.78 o
   0   4  12     1580.64     1414.06     56.42 o
   1   4  12     2192.85     2092.09     44.03 o
   2   4  12      650.33      642.41     15.65 o
   3   4  12     1905.50     1829.39     19.89 o
   4   4  12     1226.22     1267.83     74.46 o
   5   4  12       88.98       74.98     13.13 o
   6   4  12      242.11      248.39     11.87 o
   7   4  12        3.81        8.75      4.45 o
  -9   5  12      589.80      604.67     11.95 o
  -8   5  12      428.98      433.49     11.46 o
  -7   5  12      186.08      197.77     22.24 o
  -6   5  12     2113.11     1991.79     88.83 o
  -5   5  12      333.50      321.33     11.75 o
  -4   5  12     6160.27     6519.14     96.39 o
  -3   5  12     1204.60     1130.92     25.69 o
  -2   5  12     1306.15     1339.47     46.15 o
  -1   5  12      162.52      160.31     12.97 o
   0   5  12     1260.06     1248.06     99.07 o
   1   5  12     4331.35     4259.28     47.80 o
   2   5  12     1261.38     1145.55     35.77 o
   3   5  12     1803.25     1635.92     32.32 o
   4   5  12       72.71       68.10     10.83 o
   5   5  12      472.35      489.47     18.73 o
   6   5  12      281.51      267.49      9.80 o
   7   5  12      141.41       87.93     22.09 o
  -9   6  12      523.42      540.92     10.78 o
  -8   6  12      311.61      320.67      9.27 o
  -7   6  12     2592.28     2590.10     85.99 o
  -6   6  12      687.43      647.33     20.77 o
  -5   6  12     2330.18     2281.64     18.29 o
  -4   6  12      521.96      557.28     10.11 o
  -3   6  12      876.56      950.51     38.19 o
  -2   6  12      613.96      593.62     47.80 o
  -1   6  12      231.72      256.17     11.36 o
   0   6  12      321.18      330.51     24.73 o
   1   6  12       65.18       62.40      6.64 o
   2   6  12     1612.23     1393.45     29.16 o
   3   6  12     2345.99     2312.81     98.34 o
   4   6  12      503.14      569.47     35.88 o
   5   6  12      710.82      730.68     52.38 o
   6   6  12      174.73      159.47     13.19 o
   7   6  12       22.25       14.14      4.39 o
  -9   7  12      346.00      341.05     18.53 o
  -8   7  12     1971.38     2001.25     57.22 o
  -7   7  12      906.18      888.49     13.91 o
  -6   7  12     1479.21     1465.32     20.74 o
  -5   7  12       58.57       61.06      9.81 o
  -4   7  12     4923.32     5071.87     38.94 o
  -3   7  12      138.38      142.82     13.58 o
  -2   7  12     4242.87     4482.61     22.98 o
  -1   7  12      648.64      629.60     37.13 o
   1   7  12      453.88      514.08     32.46 o
   2   7  12     3116.49     2889.38     23.03 o
   3   7  12      392.81      397.97     22.11 o
   4   7  12      324.65      290.49     33.02 o
   5   7  12      431.60      425.92     38.24 o
   6   7  12       10.75        7.69      4.55 o
  -8   8  12      782.43      732.11     13.75 o
  -7   8  12     1512.75     1517.72     46.44 o
  -6   8  12      353.89      341.69     10.63 o
  -5   8  12     2740.45     2869.03     72.28 o
  -4   8  12      351.24      312.51      7.39 o
  -3   8  12     4942.56     5344.28    247.15 o
  -2   8  12      906.60      919.05     27.99 o
  -1   8  12     1942.39     2327.12    189.27 o
   0   8  12      176.46      166.02     18.48 o
   1   8  12     2320.64     2422.17     87.10 o
   2   8  12       16.82       18.88      7.29 o
   3   8  12       12.22       14.80      6.85 o
   4   8  12       42.50       37.39     10.23 o
   5   8  12       16.26       15.60      7.29 o
   6   8  12      362.48      343.16     16.50 o
  -8   9  12     2589.90     2598.09     21.59 o
  -7   9  12      189.93      165.76     17.54 o
  -6   9  12     2261.77     2193.04     57.45 o
  -5   9  12      180.59      172.88     17.14 o
  -4   9  12      525.15      573.64     12.29 o
  -3   9  12       82.96       80.62     12.15 o
  -2   9  12     1754.07     1891.35    105.59 o
  -1   9  12      488.12      447.60     36.31 o
   0   9  12     2555.02     2846.61     51.62 o
   1   9  12       48.20       60.73     11.77 o
   2   9  12      624.02      680.44     67.28 o
   3   9  12       16.19       20.11      5.76 o
   4   9  12       49.66       70.43     10.29 o
   5   9  12      193.04      148.14     31.67 o
   6   9  12      183.99      112.55     44.06 o
  -7  10  12      366.55      349.77     11.22 o
  -6  10  12       12.23        7.36      7.11 o
  -5  10  12      984.16     1000.21     19.13 o
  -4  10  12      331.34      326.19     11.12 o
  -2  10  12      190.01      188.87     17.64 o
  -1  10  12     5294.61     6046.19    176.47 o
   0  10  12      534.22      570.73     31.75 o
   1  10  12     2521.59     2738.08    266.89 o
   2  10  12      120.77      112.24     22.09 o
   3  10  12       68.45       49.28     12.51 o
   4  10  12       17.86       17.00      4.78 o
   5  10  12       38.77       26.11      7.00 o
  -7  11  12       73.47       55.76     10.05 o
  -6  11  12     1067.61     1074.16     32.76 o
  -5  11  12       42.76       33.77      8.35 o
  -4  11  12     2756.24     2982.86     64.42 o
  -3  11  12      293.86      243.28     10.84 o
  -2  11  12     4275.25     4877.74    360.71 o
  -1  11  12        1.75        7.12      5.23 o
   0  11  12      353.60      339.86     12.83 o
   1  11  12      276.04      258.21     34.35 o
   2  11  12      579.64      573.13     18.93 o
   3  11  12      210.15      187.80     13.90 o
   4  11  12      318.19      336.34     33.19 o
  -6  12  12       49.56       43.53      6.63 o
  -5  12  12      953.58      926.11     20.22 o
  -4  12  12      888.68      929.15     18.08 o
  -3  12  12     1256.25     1538.20    143.89 o
  -2  12  12     1135.23     1168.03     27.55 o
  -1  12  12      241.95      269.46     30.19 o
   0  12  12       27.92       26.78      6.90 o
   1  12  12      274.69      329.87     44.29 o
   2  12  12      487.14      491.42     29.24 o
   3  12  12     1635.56     1718.18     81.42 o
  -5  13  12       47.22       42.19      9.15 o
  -4  13  12      972.67     1080.51     19.76 o
  -3  13  12      206.07      154.09     32.42 o
  -2  13  12      189.53      145.00     22.64 o
  -1  13  12      165.12      130.24     31.49 o
   0  13  12     1233.17     1311.93     54.72 o
   1  13  12       32.57       23.81      8.35 o
   2  13  12      456.54      481.05     62.10 o
  -3  14  12      685.85      678.02     18.56 o
  -2  14  12        6.47        7.51      4.68 o
  -1  14  12      319.16      349.51     27.02 o
   0  14  12      948.06     1006.11     85.09 o
   1  14  12       81.69       89.94     22.23 o
  -9   0  13     3482.43     3810.81     54.47 o
  -7   0  13       25.97       39.03      7.67 o
  -5   0  13     3003.34     2907.87     42.82 o
  -3   0  13      265.01      235.85      9.65 o
  -1   0  13     1692.02     1667.70     13.23 o
   1   0  13     7629.61     8695.53    142.74 o
   3   0  13      147.19      149.31     19.32 o
   5   0  13     2022.49     2231.98     73.49 o
   7   0  13      832.59      757.55     21.71 o
  -9   1  13       26.16       22.96      6.84 o
  -8   1  13      135.31      137.58     11.35 o
  -7   1  13     1048.20     1006.96     12.87 o
  -6   1  13      100.80      118.11     10.72 o
  -5   1  13     1152.40     1071.86     16.76 o
  -4   1  13      340.37      304.04      6.82 o
  -3   1  13      510.15      488.22      8.50 o
  -2   1  13     2781.56     2615.63     30.53 o
  -1   1  13      271.39      311.75      5.82 o
   0   1  13     9245.04     9584.48     48.07 o
   1   1  13     1354.51     1366.55     12.70 o
   2   1  13     9759.53    10314.33     38.09 o
   3   1  13     2201.41     2317.87     54.25 o
   4   1  13     1955.49     2010.54     45.95 o
   5   1  13        3.22        4.79      2.36 o
   6   1  13      200.64      196.58     10.11 o
   7   1  13       24.86       23.90      6.26 o
  -9   2  13      144.61      155.93     12.28 o
  -8   2  13       47.14       47.44      7.52 o
  -7   2  13      109.54      113.07     19.98 o
  -6   2  13     2446.84     2211.65     17.98 o
  -5   2  13       66.81       72.14     10.25 o
  -4   2  13      252.21      265.74      6.11 o
  -3   2  13      849.98      776.12     16.17 o
  -2   2  13     2311.40     2125.75     49.47 o
  -1   2  13     3039.16     3063.92     38.62 o
   0   2  13      360.01      380.21      9.75 o
   1   2  13     6292.46     6601.49     62.05 o
   2   2  13      634.64      653.16      7.54 o
   3   2  13     6407.80     7083.53    103.89 o
   4   2  13       51.57       51.40      8.10 o
   5   2  13      711.89      770.58     34.92 o
   6   2  13      454.57      481.92     10.08 o
   7   2  13      502.47      469.47     31.68 o
  -9   3  13      750.56      773.39     12.36 o
  -8   3  13       66.84       84.34     12.62 o
  -7   3  13     1555.22     1556.04     52.21 o
  -6   3  13      756.07      772.08     26.10 o
  -5   3  13      512.93      479.51      7.45 o
  -4   3  13     4525.56     4407.02     53.65 o
  -3   3  13       51.36       44.83      5.76 o
  -2   3  13      687.81      653.93     23.20 o
  -1   3  13        3.91        5.65      2.35 o
   0   3  13     1615.04     1565.50     11.93 o
   1   3  13       81.17       80.23      8.02 o
   2   3  13       78.06       78.95     10.63 o
   3   3  13      288.69      291.14      8.77 o
   4   3  13     1183.59     1239.16     34.39 o
   5   3  13        9.01        5.86      3.16 o
   6   3  13     3956.78     4107.48     87.68 o
   7   3  13      126.65       88.47     18.19 o
  -9   4  13      266.45      279.53     11.40 o
  -8   4  13      556.74      529.72     13.72 o
  -7   4  13       93.45      102.60     16.34 o
  -6   4  13     1267.51     1210.65     71.87 o
  -5   4  13      523.29      511.30      8.57 o
  -4   4  13      107.90      105.39     11.09 o
  -3   4  13     2628.99     2492.86     51.64 o
  -2   4  13      207.79      195.99      8.50 o
  -1   4  13     5434.20     5091.92     80.68 o
   0   4  13        9.89       12.53      2.52 o
   1   4  13     1332.51     1155.58     27.87 o
   2   4  13      270.91      289.45     10.28 o
   3   4  13      843.26      763.00     57.45 o
   4   4  13      244.20      207.56     15.86 o
   5   4  13     3351.96     3326.18     30.50 o
   6   4  13       78.75       67.15     13.65 o
   7   4  13      122.62       70.33     20.66 o
  -9   5  13      582.61      557.01     14.90 o
  -8   5  13       78.31       75.37     13.50 o
  -7   5  13      706.34      687.81     15.75 o
  -6   5  13      163.42      146.87     13.48 o
  -5   5  13     1848.43     1721.11     36.95 o
  -4   5  13       77.26       87.95     10.18 o
  -3   5  13      264.32      301.42      6.86 o
  -2   5  13     1128.62     1233.32     21.94 o
  -1   5  13     3394.71     3518.59    108.11 o
   0   5  13      422.04      463.02     20.70 o
   1   5  13        9.41       10.74      2.84 o
   2   5  13     1064.42     1061.20     22.97 o
   3   5  13     1133.36     1114.81     78.33 o
   4   5  13     2532.16     2532.28     75.19 o
   5   5  13      143.99       98.88     19.01 o
   6   5  13      355.44      371.46     11.86 o
  -9   6  13      249.13      257.11     13.57 o
  -8   6  13     1732.84     1710.00     27.98 o
  -7   6  13        1.41        6.99      8.17 o
  -6   6  13       68.33       67.21     11.53 o
  -5   6  13      811.76      793.43     13.92 o
  -4   6  13      428.26      435.01     13.44 o
  -3   6  13     1065.39     1141.89     12.84 o
  -2   6  13     2945.34     3111.26    149.49 o
  -1   6  13      130.67      131.70     16.03 o
   0   6  13      136.74      132.70      8.53 o
   1   6  13      120.46      125.35     14.64 o
   2   6  13       12.08        8.04      3.76 o
   3   6  13      900.07      867.23     49.60 o
   4   6  13      613.14      583.72     10.51 o
   5   6  13      269.13      247.58     10.14 o
   6   6  13       14.13        8.98      3.37 o
  -8   7  13      263.84      274.97     22.25 o
  -7   7  13     1150.86     1076.35     40.31 o
  -6   7  13        7.10       16.56      5.44 o
  -5   7  13      709.91      700.56     17.10 o
  -4   7  13      135.51      116.16     12.96 o
  -3   7  13     1579.23     1588.66     14.33 o
  -2   7  13      387.98      372.01     10.13 o
  -1   7  13      156.56      206.70     24.64 o
   0   7  13     1432.70     1550.38    159.70 o
   1   7  13       27.99       50.95     10.21 o
   2   7  13      724.96      801.95     81.05 o
   3   7  13       85.75       69.43     12.27 o
   4   7  13      114.28      104.66     20.29 o
   5   7  13       46.31       38.27      8.10 o
   6   7  13        3.63        7.89      3.47 o
  -8   8  13      664.88      625.30     24.60 o
  -7   8  13      282.99      257.14     12.10 o
  -6   8  13     5524.01     5620.13     92.34 o
  -5   8  13      864.73      825.95     23.53 o
  -4   8  13     1899.41     1950.13     25.82 o
  -3   8  13     1465.51     1474.78     27.16 o
  -2   8  13      981.34      943.51     26.46 o
  -1   8  13       24.12       48.30     13.08 o
   0   8  13      874.97      989.99     81.42 o
   1   8  13      880.39     1026.42     55.47 o
   2   8  13      113.71      101.14     15.99 o
   3   8  13       98.56       74.48     16.50 o
   4   8  13        3.51        8.28      7.18 o
   5   8  13       64.77       45.84     14.51 o
  -7   9  13     2160.59     2115.61    104.59 o
  -6   9  13       14.95        9.14      5.45 o
  -5   9  13     2133.58     2188.99     27.21 o
  -4   9  13       41.14       31.57      4.70 o
  -3   9  13      246.38      273.15     16.64 o
  -2   9  13       15.42       16.96      5.64 o
  -1   9  13       14.68       11.41      4.53 o
   0   9  13        7.47        6.10      3.72 o
   1   9  13      187.49      187.10     25.40 o
   2   9  13      368.25      363.41     12.23 o
   3   9  13       15.95       10.24      4.71 o
   4   9  13       25.44       12.96      5.90 o
   5   9  13      724.30      823.43     23.44 o
  -7  10  13       76.94       71.30     15.00 o
  -6  10  13     3238.18     3083.64     95.32 o
  -5  10  13      107.39       99.39     20.83 o
  -4  10  13     2199.30     2321.40     22.73 o
  -3  10  13       91.68       65.66     16.26 o
  -2  10  13       38.81       40.15      7.38 o
  -1  10  13      461.24      463.23     30.75 o
   0  10  13       12.04       16.11      6.07 o
   1  10  13      123.78      134.21     19.49 o
   2  10  13      295.43      355.58     30.56 o
   3  10  13       24.30       22.97      8.07 o
   4  10  13      196.59      180.71     22.62 o
  -6  11  13      238.43      203.46     11.27 o
  -5  11  13     2138.53     2166.30     58.30 o
  -4  11  13       20.90       11.14      7.01 o
  -3  11  13     1867.28     2308.92     29.01 o
  -2  11  13     1178.74     1190.24     72.04 o
  -1  11  13     1114.64     1247.81     21.46 o
   0  11  13      443.64      465.33     21.66 o
   1  11  13       13.76        8.39      4.22 o
   2  11  13      103.71      110.93     15.23 o
   3  11  13      214.18      271.18     31.66 o
   4  11  13       42.22       34.47      9.42 o
  -5  12  13       82.63       69.36     12.40 o
  -4  12  13      992.69     1053.49     19.75 o
  -3  12  13       15.15       13.59      4.47 o
  -2  12  13     1124.73     1183.11     18.33 o
  -1  12  13      164.57      165.51     12.01 o
   0  12  13      499.08      488.06     14.44 o
   1  12  13      961.10      993.54     88.11 o
   2  12  13      633.00      603.97     14.33 o
   3  12  13       59.63       50.82      9.68 o
  -4  13  13       45.28       34.62     15.14 o
  -3  13  13      491.40      421.31     15.05 o
  -2  13  13       50.23       41.19      8.78 o
  -1  13  13      756.09      833.39     21.24 o
   0  13  13     2098.93     2267.56    266.27 o
   1  13  13      278.56      278.93     12.33 o
  -8   0  14       87.69       72.35     13.31 o
  -6   0  14     2492.75     2457.51     34.10 o
  -4   0  14     6474.69     6099.08     90.30 o
  -2   0  14     8763.16     8595.98     34.92 o
   0   0  14       49.93       55.51      9.32 o
   2   0  14     4925.59     5079.49    281.42 o
   4   0  14     1889.12     1987.43     22.16 o
   6   0  14     1176.55     1173.87     25.34 o
  -9   1  14      950.52     1045.86     45.43 o
  -8   1  14      279.62      270.53     15.40 o
  -7   1  14     3581.00     3715.16     68.40 o
  -6   1  14      163.74      145.32     16.60 o
  -5   1  14     4151.98     4086.93     39.70 o
  -4   1  14     1059.37      884.78     14.33 o
  -3   1  14     6240.87     6103.87     69.63 o
  -2   1  14        8.77        6.53      2.00 o
  -1   1  14      252.24      252.79      5.16 o
   0   1  14       95.83      103.31     10.69 o
   1   1  14      554.76      535.56      8.22 o
   2   1  14       91.99      104.21      8.75 o
   3   1  14     2584.88     2726.73     85.66 o
   4   1  14      779.61      780.47     15.64 o
   5   1  14     1065.28     1090.40     13.54 o
   6   1  14      266.38      268.75     16.20 o
  -9   2  14      770.00      806.43     14.08 o
  -8   2  14     1746.82     1605.10     43.71 o
  -7   2  14      101.46      101.35     14.82 o
  -6   2  14     2333.76     2262.06     44.14 o
  -5   2  14      375.91      346.39     11.38 o
  -4   2  14     2656.51     2640.71     45.00 o
  -3   2  14       78.14       89.37      8.97 o
  -2   2  14      362.58      400.43      8.24 o
  -1   2  14       24.93       22.45      3.29 o
   0   2  14     1666.21     1672.87      9.97 o
   1   2  14      999.10     1002.56     10.17 o
   2   2  14     1805.96     1876.41     16.34 o
   3   2  14      603.17      647.60     15.32 o
   4   2  14     1796.61     1807.85     47.89 o
   5   2  14      144.96      157.37     16.24 o
   6   2  14       87.85       64.59     12.51 o
  -9   3  14      655.23      647.56     12.12 o
  -8   3  14       22.33       28.68      7.36 o
  -7   3  14      983.91      986.90     19.72 o
  -6   3  14      392.90      347.56     16.70 o
  -5   3  14     1569.39     1525.14     18.60 o
  -4   3  14      395.06      342.44      8.48 o
  -3   3  14     2383.08     2301.61     44.66 o
  -2   3  14       11.98       10.54      2.29 o
  -1   3  14     5512.71     5196.74     67.16 o
   0   3  14      408.23      357.28      7.78 o
   1   3  14     4999.67     5082.56     52.89 o
   2   3  14      921.04      902.95     33.18 o
   3   3  14     1239.58     1236.22     13.48 o
   4   3  14     1354.44     1397.23     57.05 o
   5   3  14       20.25       18.90      4.77 o
   6   3  14      266.40      259.97     15.66 o
  -9   4  14       71.60       59.00      9.38 o
  -8   4  14     5270.53     5491.09     74.93 o
  -7   4  14      606.61      603.93     21.39 o
  -6   4  14     1802.65     1803.69     92.45 o
  -5   4  14      341.96      307.89      7.88 o
  -4   4  14      767.22      839.48     25.15 o
  -3   4  14      236.71      200.20      9.56 o
  -2   4  14     2505.69     2347.43     61.52 o
  -1   4  14     1030.92      946.79     28.66 o
   0   4  14     3054.94     2984.34     46.79 o
   1   4  14        7.10        9.10      2.22 o
   2   4  14      649.83      664.71      9.06 o
   3   4  14      533.99      553.74     13.21 o
   4   4  14      114.65      104.75     17.63 o
   5   4  14       12.15       12.60      5.42 o
   6   4  14      171.64      130.84     25.82 o
  -8   5  14     1132.96     1127.04     26.74 o
  -7   5  14      910.35      823.70     18.31 o
  -6   5  14     1202.39     1126.56     78.60 o
  -5   5  14      489.99      456.95     11.61 o
  -4   5  14       22.25       15.97      2.84 o
  -3   5  14      102.31       85.01      8.67 o
  -2   5  14      912.22      915.45     50.80 o
  -1   5  14     1323.15     1242.92     60.43 o
   0   5  14       93.08       96.81     12.02 o
   1   5  14     2541.63     2511.53     63.76 o
   2   5  14      535.49      482.10     27.86 o
   3   5  14      431.10      490.81     28.42 o
   4   5  14      361.30      377.24     16.71 o
   5   5  14      699.93      664.38     12.07 o
   6   5  14      316.62      294.92     10.83 o
  -8   6  14       13.15       18.10      4.76 o
  -7   6  14      367.78      345.97     12.61 o
  -6   6  14      664.42      650.10     32.62 o
  -5   6  14      234.20      226.41      6.74 o
  -4   6  14     2536.24     2679.87     28.25 o
  -3   6  14      211.93      228.22      8.39 o
  -2   6  14     1468.25     1546.12     72.96 o
  -1   6  14      275.55      249.80     16.52 o
   0   6  14     1252.20     1211.52     65.48 o
   1   6  14      226.75      199.59     12.47 o
   2   6  14      593.40      612.10     30.81 o
   3   6  14      608.73      581.32     66.43 o
   4   6  14      525.60      530.45     29.84 o
   5   6  14     1603.02     1745.73     49.41 o
  -8   7  14      443.16      386.80     13.40 o
  -7   7  14      805.22      919.77     89.89 o
  -6   7  14     1281.32     1263.19     44.18 o
  -5   7  14      804.80      799.51     26.10 o
  -4   7  14      182.30      174.37      8.89 o
  -3   7  14     3474.17     3573.55     50.32 o
  -2   7  14       85.58       92.50     16.89 o
  -1   7  14       36.42       39.06      8.63 o
   0   7  14     1458.89     1672.13     38.39 o
   1   7  14      242.60      253.92     15.20 o
   2   7  14      455.50      452.57     23.80 o
   3   7  14      130.97      138.57     22.94 o
   4   7  14       60.35       44.17      9.90 o
   5   7  14        6.54        6.36      3.93 o
  -7   8  14       59.61       53.23     16.18 o
  -6   8  14      438.77      447.76     25.51 o
  -5   8  14       79.30       59.58     11.73 o
  -4   8  14       45.10       53.95      8.84 o
  -3   8  14       85.15      102.62     14.34 o
  -2   8  14       21.27       14.72      5.46 o
  -1   8  14      244.81      294.01     42.78 o
   0   8  14       39.89       47.87      8.24 o
   1   8  14      697.77      671.05     14.32 o
   2   8  14      110.86      119.55     20.06 o
   3   8  14      576.05      570.23     43.33 o
   4   8  14     1270.84     1279.83     39.47 o
   5   8  14      114.41       75.48     21.57 o
  -7   9  14       48.60       30.79      8.47 o
  -6   9  14      150.01      151.02     21.43 o
  -5   9  14      473.51      512.73     42.31 o
  -4   9  14      739.96      794.64     12.36 o
  -3   9  14       48.27       43.81      8.67 o
  -2   9  14       55.86       58.77     11.38 o
  -1   9  14      108.23      102.44     16.74 o
   0   9  14       41.06       45.67      8.57 o
   1   9  14       32.34       25.36      6.82 o
   2   9  14     1007.23     1072.95     32.52 o
   3   9  14      122.10      141.65     12.77 o
   4   9  14     2278.40     2394.62    126.88 o
  -6  10  14        7.91        4.08      5.79 o
  -5  10  14       91.62       74.39     21.47 o
  -4  10  14       22.68       32.56      6.44 o
  -3  10  14      138.71      123.23     10.60 o
  -2  10  14      509.39      486.99     14.08 o
  -1  10  14        2.19        8.80      4.96 o
   0  10  14      207.96      189.80     15.02 o
   1  10  14     1717.64     1941.89    175.26 o
   2  10  14        7.20       25.52      8.46 o
   3  10  14      997.43     1016.12     66.05 o
  -5  11  14      728.56      716.56     23.88 o
  -4  11  14        1.71        3.09      4.98 o
  -3  11  14      894.76      939.11     17.45 o
  -2  11  14      354.20      358.43     14.74 o
  -1  11  14       11.29       13.32      5.62 o
   0  11  14       78.71       60.96     14.36 o
   1  11  14      151.20      152.91     12.69 o
   2  11  14      158.24      144.35     14.53 o
   3  11  14       51.71       45.90      9.27 o
  -4  12  14      819.99      863.48     21.80 o
  -3  12  14        3.46        9.86      8.82 o
  -2  12  14      579.51      572.41     13.52 o
  -1  12  14        4.00        6.40      3.95 o
   0  12  14       29.77       19.70      6.91 o
   1  12  14      418.76      459.05     38.87 o
  -2  13  14      844.70      877.94     71.25 o
  -1  13  14       24.94       25.11      6.77 o
  -9   0  15     2832.65     2970.62     43.84 o
  -7   0  15     2691.93     2625.54     53.00 o
  -5   0  15      703.17      669.95     17.22 o
  -3   0  15     3911.11     3888.61     41.63 o
  -1   0  15    13313.07    13306.53    103.06 o
   1   0  15       65.73       68.32     15.26 o
   3   0  15      126.34      127.12     13.70 o
   5   0  15       69.70       58.71     16.11 o
  -9   1  15       92.10       77.72     14.92 o
  -8   1  15     2862.40     2769.45     87.78 o
  -7   1  15       38.04       30.10      4.65 o
  -6   1  15     1737.58     1693.42     22.40 o
  -5   1  15       19.90       17.71      3.26 o
  -4   1  15     1557.94     1487.62     20.68 o
  -3   1  15       16.45       13.76      2.61 o
  -2   1  15     2356.13     2375.92     25.21 o
  -1   1  15      165.62      161.02      9.37 o
   0   1  15      359.61      386.78      8.35 o
   1   1  15       10.37       12.36      3.19 o
   2   1  15      487.19      480.87     13.35 o
   3   1  15       24.18       16.78      3.64 o
   4   1  15       10.44       10.22      3.66 o
   5   1  15      311.37      294.40     15.75 o
   6   1  15        6.78       10.66      7.95 o
  -9   2  15     1871.60     1902.09     41.84 o
  -8   2  15      259.40      262.49     12.21 o
  -7   2  15     2871.48     2706.20     82.10 o
  -6   2  15        5.13        4.93      2.72 o
  -5   2  15     4298.22     4063.04     80.32 o
  -4   2  15     1682.61     1524.49     27.45 o
  -3   2  15     2545.27     2499.05     53.38 o
  -2   2  15      414.75      411.12      8.43 o
  -1   2  15      297.81      367.35      7.28 o
   0   2  15      652.97      646.29     11.54 o
   1   2  15       12.80       13.31      2.65 o
   2   2  15     1261.80     1302.58     14.05 o
   3   2  15        8.80        8.85      4.59 o
   4   2  15       46.67       46.27      9.06 o
   5   2  15       31.29       30.54      6.20 o
   6   2  15      809.98      806.84     39.50 o
  -8   3  15      331.71      350.42     21.26 o
  -7   3  15       51.53       62.32     13.23 o
  -6   3  15     4482.76     4465.37     85.04 o
  -5   3  15       47.70       45.67      4.87 o
  -4   3  15     2643.05     2581.51     45.96 o
  -3   3  15       32.37       50.27      5.81 o
  -2   3  15     2440.07     2438.27     72.19 o
  -1   3  15     1034.54     1005.11     26.98 o
   0   3  15      523.89      476.66     20.64 o
   1   3  15      323.75      326.80     10.08 o
   2   3  15      413.34      390.34     10.40 o
   3   3  15      456.16      457.19     10.51 o
   4   3  15       29.60       30.05      7.68 o
   5   3  15      789.79      781.45     12.55 o
  -8   4  15      319.83      321.31     27.13 o
  -7   4  15     1974.21     1980.10     56.57 o
  -6   4  15       85.91       79.70     13.57 o
  -5   4  15     4975.81     4928.64    170.95 o
  -4   4  15      382.99      360.84      9.08 o
  -3   4  15     1000.05     1050.83     23.13 o
  -2   4  15       96.72       86.94      8.75 o
  -1   4  15       33.70       39.45      5.16 o
   0   4  15      642.92      609.82     13.78 o
   1   4  15        5.35        7.48      2.95 o
   2   4  15     1212.69     1242.31     38.31 o
   3   4  15      556.51      546.45     22.62 o
   4   4  15      503.83      508.84     15.09 o
   5   4  15      343.93      397.27     11.05 o
  -8   5  15     1542.94     1441.21     91.59 o
  -7   5  15        7.58        7.51      7.90 o
  -6   5  15     2535.96     2422.09     93.18 o
  -5   5  15     1103.14     1141.06     38.34 o
  -4   5  15     3677.48     3650.69     50.48 o
  -3   5  15      619.69      570.53     17.91 o
  -2   5  15      209.98      270.14     11.26 o
  -1   5  15      276.10      274.41     23.67 o
   0   5  15       33.03       42.07      7.30 o
   1   5  15     1405.55     1358.73     31.75 o
   2   5  15       41.60       35.06      8.43 o
   3   5  15      349.03      368.29     20.94 o
   4   5  15      158.48      152.31     19.32 o
   5   5  15      749.53      829.87     51.79 o
  -8   6  15       57.17       51.34     12.33 o
  -7   6  15      123.76      124.84     26.32 o
  -6   6  15      671.86      663.40     16.06 o
  -5   6  15       55.94       57.46     11.21 o
  -4   6  15      124.14       98.23     19.47 o
  -3   6  15      671.39      636.83     11.39 o
  -2   6  15      158.00      160.03     13.26 o
  -1   6  15      759.22      753.37     36.99 o
   0   6  15     1216.37     1249.15     84.75 o
   1   6  15      646.75      606.09     15.49 o
   2   6  15     4208.97     4439.54    157.01 o
   3   6  15        3.39       12.16      7.04 o
   4   6  15     2751.91     2949.78    113.43 o
   5   6  15       62.03       55.51      7.56 o
  -7   7  15      548.81      583.27     40.84 o
  -6   7  15      204.83      218.36     37.22 o
  -5   7  15     1007.72      964.91     16.68 o
  -4   7  15      195.85      204.25     10.35 o
  -3   7  15      402.77      434.75     10.20 o
  -2   7  15     1088.57     1217.78     62.61 o
  -1   7  15      531.52      512.52     15.91 o
   0   7  15      580.78      581.70     13.53 o
   1   7  15     2033.40     2194.12    139.06 o
   2   7  15       97.19       95.24     18.34 o
   3   7  15     2041.74     1951.73     75.36 o
   4   7  15      257.10      292.60     25.58 o
  -7   8  15      348.05      338.20     15.66 o
  -6   8  15       48.55       41.42     11.99 o
  -5   8  15       31.81       45.90     12.70 o
  -4   8  15     2150.69     2278.86     23.27 o
  -3   8  15       59.08       59.66      9.82 o
  -2   8  15     1330.14     1440.29     19.73 o
  -1   8  15      931.36      957.11     15.99 o
   0   8  15     1130.27     1174.21     18.29 o
   1   8  15       72.44       55.66     14.59 o
   2   8  15      471.49      490.08     26.67 o
   3   8  15      611.71      664.57     52.98 o
   4   8  15      416.05      400.41     18.03 o
  -6   9  15       69.56       61.80     15.96 o
  -5   9  15      198.79      216.15     29.19 o
  -4   9  15      178.08      182.79     18.87 o
  -3   9  15      960.00     1036.51     17.97 o
  -2   9  15       20.24       25.91      5.95 o
  -1   9  15     1674.71     1836.08    100.04 o
   0   9  15      507.73      485.76     47.83 o
   1   9  15      595.53      664.75     17.52 o
   2   9  15      451.57      500.74     33.45 o
   3   9  15     1584.55     1660.61    104.97 o
  -5  10  15      344.68      313.76     24.95 o
  -4  10  15     2182.34     2403.89     26.48 o
  -3  10  15      111.30      104.54     15.80 o
  -2  10  15     1897.92     1963.84     77.59 o
  -1  10  15       96.26       97.78     18.23 o
   0  10  15      741.47      817.75     38.56 o
   1  10  15       93.63       67.53     17.89 o
   2  10  15      397.09      396.69     38.40 o
  -4  11  15      113.59      118.37     11.62 o
  -3  11  15     1690.67     1787.43     27.29 o
  -2  11  15      143.84      141.37     22.05 o
  -1  11  15     1127.72     1342.52    134.59 o
   0  11  15      126.59      113.42     12.43 o
   1  11  15      794.42      842.26     22.80 o
  -2  12  15      110.91       86.48     19.31 o
  -1  12  15      339.34      352.18     28.97 o
   0  12  15     1760.71     1921.74     35.79 o
  -8   0  16     1079.55      996.51    110.70 o
  -6   0  16     3147.01     3093.44     40.22 o
  -4   0  16      686.34      714.44     12.03 o
  -2   0  16      647.03      590.32     19.85 o
   0   0  16       89.74       76.42     11.10 o
   2   0  16      387.82      395.59     21.55 o
   4   0  16       25.49       16.38      5.12 o
  -8   1  16      177.41      186.19     15.20 o
  -7   1  16     1054.99     1023.07     14.96 o
  -6   1  16      278.92      270.57      8.98 o
  -5   1  16     1345.44     1237.08     32.05 o
  -4   1  16       29.42       22.36      3.59 o
  -3   1  16       70.09       70.99      7.88 o
  -2   1  16     1081.22      880.75     12.82 o
  -1   1  16      277.02      251.74      7.89 o
   0   1  16       17.96       18.00      2.85 o
   1   1  16       24.04       24.54      3.72 o
   2   1  16      424.89      414.31     13.28 o
   3   1  16      956.67      967.82     11.47 o
   4   1  16      765.42      860.64     35.70 o
   5   1  16      969.81      998.33     20.27 o
  -8   2  16     1229.42     1168.54     66.94 o
  -7   2  16     1085.85     1082.77     18.94 o
  -6   2  16      194.26      201.40     11.46 o
  -5   2  16       72.67       60.11      7.36 o
  -4   2  16      578.24      544.86      9.14 o
  -3   2  16     1079.62      962.59     13.93 o
  -2   2  16      162.35      158.86      8.27 o
  -1   2  16        5.70        9.87      2.17 o
   0   2  16       85.17       90.63     10.24 o
   1   2  16     2914.89     3013.47     29.30 o
   2   2  16      601.23      611.56      8.91 o
   3   2  16      160.26      202.91     16.30 o
   4   2  16     1914.17     2049.70     23.54 o
   5   2  16        3.85        1.27      3.60 o
  -8   3  16      728.34      723.35     31.68 o
  -7   3  16      536.24      562.37     39.43 o
  -6   3  16      350.84      339.63     15.13 o
  -5   3  16      414.43      394.25      7.32 o
  -4   3  16      544.64      526.20     17.05 o
  -3   3  16      556.07      543.68     12.78 o
  -2   3  16      142.43      152.55      7.11 o
  -1   3  16       53.29       41.85      5.29 o
   0   3  16     1198.35     1144.35     23.50 o
   1   3  16       71.17       71.90     10.31 o
   2   3  16      642.60      621.90     18.43 o
   3   3  16      485.27      478.33     16.84 o
   4   3  16      180.95      153.11     20.25 o
   5   3  16       48.64       23.83      6.07 o
  -8   4  16      171.18      151.87     23.26 o
  -7   4  16      482.74      444.63     20.22 o
  -6   4  16       15.97       22.60      8.17 o
  -5   4  16      833.37      781.46     16.78 o
  -4   4  16      225.27      205.89     19.63 o
  -3   4  16     4551.63     4532.82     46.08 o
  -2   4  16      997.77      951.01     30.20 o
  -1   4  16     1307.60     1293.27     41.92 o
   0   4  16      399.22      368.81     11.22 o
   1   4  16       97.15       90.02     11.84 o
   2   4  16       53.53       49.86     10.70 o
   3   4  16      234.48      228.43     27.18 o
   4   4  16     1275.17     1335.99     21.95 o
   5   4  16       47.35       33.71     10.21 o
  -7   5  16       70.96       59.28     11.94 o
  -6   5  16      429.22      415.52     27.25 o
  -5   5  16       50.69       45.95      8.20 o
  -4   5  16     1620.26     1626.67     46.93 o
  -3   5  16      277.75      254.36     19.30 o
  -2   5  16     1142.78     1190.28     37.80 o
  -1   5  16      166.45      152.60     15.97 o
   0   5  16      155.97      143.32     13.97 o
   1   5  16      160.89      178.41     19.41 o
   2   5  16      239.92      272.14     22.59 o
   3   5  16      784.53      860.54     32.23 o
   4   5  16      685.17      735.61     14.71 o
  -7   6  16      138.07      115.44     30.16 o
  -6   6  16     1112.60     1085.97     18.34 o
  -5   6  16     1662.46     1690.17     36.85 o
  -4   6  16      100.56       84.87     12.77 o
  -3   6  16     5446.77     5840.26     47.84 o
  -2   6  16       13.42        9.70      3.85 o
  -1   6  16     1680.37     1735.12     31.12 o
   0   6  16      354.38      333.77     17.90 o
   1   6  16      427.77      414.44     33.91 o
   2   6  16        2.24        6.23      3.71 o
   3   6  16       63.59       66.40     11.06 o
   4   6  16       60.75       51.56     11.95 o
  -7   7  16      225.33      196.81     28.23 o
  -6   7  16      739.72      722.85     27.24 o
  -5   7  16      207.04      207.01     13.07 o
  -4   7  16     2395.41     2456.99     36.14 o
  -3   7  16       12.48        6.35      3.26 o
  -2   7  16     4037.51     4224.02     61.82 o
  -1   7  16        8.24        8.74      6.96 o
   0   7  16      863.28      909.15     30.54 o
   1   7  16       40.25       29.59     10.90 o
   2   7  16      167.31      190.99     16.09 o
   3   7  16       89.22       56.66      9.50 o
  -6   8  16      352.55      315.12     13.23 o
  -5   8  16      656.73      679.86     29.94 o
  -4   8  16      831.87      928.41     13.70 o
  -3   8  16     1003.16     1087.72     17.62 o
  -2   8  16       72.35       70.70     13.04 o
  -1   8  16     1852.23     1894.51     36.09 o
   0   8  16       23.16       16.35      6.07 o
   1   8  16     1289.23     1288.59     20.85 o
   2   8  16       29.70       26.09      8.24 o
   3   8  16      864.09      939.11     52.72 o
  -5   9  16      460.80      482.71     21.73 o
  -4   9  16     1251.56     1303.78     22.84 o
  -3   9  16       23.97       19.93      6.61 o
  -2   9  16     1552.66     1764.10    114.17 o
  -1   9  16      159.02      175.65     26.41 o
   0   9  16     3699.34     4027.55     30.95 o
   1   9  16      112.01       91.11     20.55 o
   2   9  16     1725.44     1800.62     22.53 o
  -4  10  16        1.05        6.30      5.17 o
  -3  10  16      428.51      462.78     10.62 o
  -2  10  16      181.50      215.77     26.02 o
  -1  10  16     1316.74     1383.08    113.30 o
   0  10  16       40.03       32.82     10.85 o
   1  10  16     1560.42     1809.57     93.78 o
  -2  11  16     2009.72     2095.68     74.30 o
  -1  11  16      860.81      896.47     26.76 o
  -7   0  17      105.46      106.74     14.64 o
  -5   0  17      416.67      380.16     13.33 o
  -3   0  17      335.45      288.08     11.86 o
  -1   0  17     1435.66     1430.41     26.26 o
   1   0  17      701.95      739.49     17.42 o
   3   0  17     2294.16     2304.46     74.30 o
  -7   1  17       78.49       74.46      9.11 o
  -6   1  17      278.11      265.48     13.43 o
  -5   1  17      575.68      568.37     11.00 o
  -4   1  17      622.18      647.05      9.69 o
  -3   1  17      307.66      274.06     11.73 o
  -2   1  17      109.04      103.61     10.59 o
  -1   1  17        4.94        6.54      2.18 o
   0   1  17      800.39      795.97     14.89 o
   1   1  17       27.11       26.96      4.51 o
   2   1  17      306.40      303.85      8.86 o
   3   1  17        1.57        2.90      2.48 o
   4   1  17     1950.86     1911.02    100.37 o
  -7   2  17        4.65        2.79      3.52 o
  -6   2  17      786.38      779.78     13.33 o
  -5   2  17      664.65      640.76     15.00 o
  -4   2  17     1155.52     1158.01     16.34 o
  -3   2  17      422.36      429.22      7.96 o
  -2   2  17      219.14      224.45      8.10 o
  -1   2  17      695.67      661.59     10.96 o
   0   2  17      161.29      148.74     16.55 o
   1   2  17      665.68      704.61     12.68 o
   2   2  17      252.08      273.12      7.21 o
   3   2  17      402.68      412.13     10.42 o
   4   2  17      140.09      112.44     18.92 o
  -7   3  17      425.11      428.29     25.18 o
  -6   3  17        1.56        2.72      3.24 o
  -5   3  17     1175.66     1163.02     12.08 o
  -4   3  17       43.74       33.35      5.04 o
  -3   3  17      903.17      808.44     17.87 o
  -2   3  17     2119.53     2099.43     45.10 o
  -1   3  17        8.49        8.02      2.45 o
   0   3  17     1577.61     1595.55     27.25 o
   1   3  17       16.94       13.31      3.33 o
   2   3  17      623.91      673.45     12.22 o
   3   3  17      193.90      197.40     25.27 o
   4   3  17       45.00       34.65      9.04 o
  -7   4  17       25.07       21.87      9.01 o
  -6   4  17      909.95      962.40     49.00 o
  -5   4  17       50.10       47.99      6.91 o
  -4   4  17      170.71      178.95     16.26 o
  -3   4  17      363.84      352.70     13.20 o
  -2   4  17     1759.32     1709.95     47.74 o
  -1   4  17     1332.43     1395.50     24.55 o
   0   4  17      575.07      557.28     14.32 o
   1   4  17      432.32      411.87      9.61 o
   2   4  17       18.22       14.89      4.20 o
   3   4  17       55.71       37.58      8.09 o
   4   4  17        0.17        4.09      2.93 o
  -7   5  17     1959.75     1996.32     26.01 o
  -6   5  17        0.84        4.04      5.30 o
  -5   5  17      555.65      554.20     25.05 o
  -4   5  17      367.54      356.28     13.73 o
  -3   5  17      364.21      401.73     22.20 o
  -2   5  17      274.65      278.90     14.01 o
  -1   5  17     2857.82     2697.54     65.37 o
   0   5  17      421.63      408.61      9.45 o
   1   5  17      608.39      644.98     12.25 o
   2   5  17      186.99      176.82     21.86 o
   3   5  17      179.58      170.39     11.91 o
  -6   6  17      765.41      729.67     31.99 o
  -5   6  17       18.99       10.13      4.85 o
  -4   6  17      183.13      187.15     10.44 o
  -3   6  17       21.52       19.45      4.19 o
  -2   6  17       81.16       71.72      7.91 o
  -1   6  17       46.11       44.66      7.73 o
   0   6  17     1278.88     1381.21     34.95 o
   1   6  17      787.79      746.66     19.19 o
   2   6  17      235.62      200.10     14.08 o
   3   6  17      947.00      993.45     32.19 o
  -6   7  17       47.49       45.52      9.43 o
  -5   7  17      723.74      782.24     38.18 o
  -4   7  17       13.45       11.99      3.60 o
  -3   7  17      712.08      745.99     12.99 o
  -2   7  17       72.42       70.17     12.15 o
  -1   7  17     1870.88     1879.00     24.39 o
   0   7  17        2.15        7.97      5.32 o
   1   7  17      988.25      973.14     19.85 o
   2   7  17      476.42      488.85     16.37 o
  -5   8  17      267.70      294.33     16.18 o
  -4   8  17     1838.72     1939.06     36.47 o
  -3   8  17       82.59       88.86     11.28 o
  -2   8  17     1001.05     1056.71     21.81 o
  -1   8  17      369.41      341.53     13.59 o
   0   8  17      672.22      626.06     13.81 o
   1   8  17        1.96       13.14      6.46 o
   2   8  17      154.15      152.39     15.17 o
  -4   9  17       14.42       11.04      6.12 o
  -3   9  17      428.41      411.46     23.18 o
  -2   9  17      261.25      249.92     22.01 o
  -1   9  17       55.92       69.82     12.92 o
   0   9  17        0.32       -0.62      6.48 o
   1   9  17       30.57       24.43      7.49 o
  -2  10  17     2126.60     2277.89     31.69 o
  -6   0  18       56.77       40.51     13.39 o
  -4   0  18     1669.48     1660.58     68.15 o
  -2   0  18     6693.18     7047.30    152.63 o
   0   0  18     1291.22     1293.19     40.13 o
   2   0  18       72.21       55.64     18.96 o
  -7   1  18      220.72      214.50     11.42 o
  -6   1  18        1.22       -0.26      3.61 o
  -5   1  18     1498.69     1499.37     32.72 o
  -4   1  18        3.07        8.82      2.37 o
  -3   1  18     4280.48     4460.19     36.58 o
  -2   1  18        1.62        3.69      2.68 o
  -1   1  18     3125.56     3226.31     64.21 o
   0   1  18      388.14      379.39      8.15 o
   1   1  18     2123.22     2212.14     29.55 o
   2   1  18       41.21       37.42      6.13 o
   3   1  18      520.14      525.44     13.97 o
  -7   2  18        7.46       11.37      4.98 o
  -6   2  18      938.03      944.45     23.49 o
  -5   2  18       12.79       16.63      3.47 o
  -4   2  18     3093.39     3065.55     28.77 o
  -3   2  18        6.48        9.93      3.06 o
  -2   2  18      808.28      840.79     21.52 o
  -1   2  18       91.76       70.95      7.50 o
   0   2  18     1974.95     2050.97     33.02 o
   1   2  18        5.08        7.32      3.16 o
   2   2  18     1826.82     1885.34     17.74 o
   3   2  18       66.81       57.97     12.15 o
  -6   3  18      128.04      141.98     14.59 o
  -5   3  18     1050.06     1058.52     19.65 o
  -4   3  18       33.07       28.74      3.81 o
  -3   3  18      707.04      656.62     24.62 o
  -2   3  18        2.64        4.24      3.38 o
  -1   3  18     1140.13     1154.25     11.73 o
   0   3  18        2.43        3.36      2.92 o
   1   3  18     1772.39     1760.39     75.16 o
   2   3  18       26.26       22.96      5.02 o
   3   3  18      796.40      794.63     41.61 o
  -6   4  18     1954.77     2199.49     58.95 o
  -5   4  18      496.62      497.00      9.77 o
  -4   4  18      429.60      457.88     11.12 o
  -3   4  18       74.07       79.93      9.06 o
  -2   4  18      484.99      459.72     15.38 o
  -1   4  18        0.47        3.00      2.86 o
   0   4  18     1661.15     1681.45     31.89 o
   1   4  18       28.25       36.10      9.33 o
   2   4  18     2308.21     2349.58     54.57 o
   3   4  18       29.95       27.37      6.82 o
  -6   5  18     1039.55      989.46     19.08 o
  -5   5  18      881.29      896.14     29.01 o
  -4   5  18      413.48      401.59     10.46 o
  -3   5  18      738.29      760.89     21.59 o
  -2   5  18       38.81       27.75      4.57 o
  -1   5  18       20.79       18.63      3.93 o
   0   5  18        5.12        8.05      4.41 o
   1   5  18      693.93      722.32     13.17 o
   2   5  18       57.88       38.38      7.64 o
  -5   6  18     1094.17     1082.13     28.75 o
  -4   6  18      617.16      622.60     12.88 o
  -3   6  18      166.55      175.58     12.42 o
  -2   6  18     1246.64     1329.76     51.76 o
  -1   6  18      189.58      166.01     26.88 o
   0   6  18      104.77       86.22     20.97 o
   1   6  18      190.22      190.41     20.36 o
   2   6  18      369.83      389.38     38.95 o
  -4   7  18     1032.04     1062.15     18.50 o
  -3   7  18      413.35      411.53     11.86 o
  -2   7  18       46.52       43.93     10.19 o
  -1   7  18      693.69      660.60     32.66 o
   0   7  18      671.98      681.82     17.61 o
   1   7  18       38.78       20.93      6.44 o
  -3   8  18      207.39      197.98     24.23 o
  -2   8  18      420.01      409.83     14.41 o
  -1   8  18       22.82       11.55      5.66 o
   0   8  18        3.13        9.16      6.11 o
  -5   0  19      237.88      197.05     12.67 o
  -3   0  19     1022.31     1070.60     14.02 o
  -1   0  19     1727.65     1736.89    117.20 o
   1   0  19     1573.18     1661.23     28.78 o
  -6   1  19     1956.58     1882.14     21.25 o
  -5   1  19       44.90       34.02      6.29 o
  -4   1  19      468.11      442.56      7.27 o
  -3   1  19        4.40        3.63      2.64 o
  -2   1  19     1773.81     1839.58     33.84 o
  -1   1  19      489.49      473.43      8.48 o
   0   1  19     1289.27     1320.52     37.94 o
   1   1  19       15.86       12.85      3.11 o
   2   1  19      679.41      627.42     11.41 o
  -5   2  19     2321.18     2482.87     21.12 o
  -4   2  19       58.27       44.56      7.15 o
  -3   2  19     1618.51     1637.09     43.37 o
  -2   2  19       92.63       89.60     12.15 o
  -1   2  19     1114.29     1175.70     17.47 o
   0   2  19      575.46      529.11     11.16 o
   1   2  19      934.10      968.29     15.07 o
   2   2  19       58.58       42.49     11.32 o
  -5   3  19       37.67       37.91      5.42 o
  -4   3  19     2418.22     2545.45     37.64 o
  -3   3  19       26.23       32.35      6.16 o
  -2   3  19     1499.08     1579.93     37.30 o
  -1   3  19      327.64      331.15     16.57 o
   0   3  19      219.81      200.66      9.70 o
   1   3  19     1286.05     1326.07     61.98 o
  -5   4  19     1205.05     1213.63     37.52 o
  -4   4  19        3.13        4.74      3.05 o
  -3   4  19     2588.52     2636.55     45.33 o
  -2   4  19      285.29      275.06     10.24 o
  -1   4  19     2186.98     2135.49     50.44 o
   0   4  19      234.66      215.41     12.71 o
   1   4  19       64.38       57.14     10.94 o
  -4   5  19     1921.49     2025.02     52.44 o
  -3   5  19      102.60       79.04     13.20 o
  -2   5  19     1254.98     1295.12     36.73 o
  -1   5  19       15.88       13.86      3.31 o
   0   5  19      721.96      826.47     40.42 o
  -3   6  19      375.29      399.58     11.65 o
  -2   6  19       53.73       43.92      8.78 o
  -1   6  19      141.90      118.15     13.30 o
   0   6  19      289.33      370.58     17.00 o
  -4   0  20     1357.85     1281.96     37.99 o
  -2   0  20      404.71      389.11     23.71 o
   0   0  20      210.68      177.49     25.47 o
  -4   1  20       91.91       83.76     12.68 o
  -3   1  20      186.83      151.01     10.56 o
  -2   1  20      406.81      425.00      9.64 o
  -1   1  20      107.26       89.74     12.23 o
   0   1  20       17.57       19.06      4.21 o
  -4   2  20      386.91      354.60      9.70 o
  -3   2  20      409.68      412.61     11.77 o
  -2   2  20       14.16       10.45      2.59 o
  -1   2  20       47.32       37.44      6.12 o
   0   2  20       29.95       24.37      5.75 o
  -3   3  20      244.87      253.22     17.60 o
  -2   3  20       14.10        7.38      2.95 o
  -1   3  20      179.02      132.25     16.98 o
 
